# Supplementary material for: Local Optimization Strategies in Urban Vehicular Mobility
Source: PLoS One. 2015 Dec 14;10(12):e0143799. doi: 10.1371/journal.pone.0143799 (PMC4682824; doi:10.1371/journal.pone.0143799)
Supplement: S1 File — One compressed text file containing aggregated data that can be used to reproduced the findings of this paper. Each row of the text conatins the starting day, starting hour, arrival day, arrival hour, travel time in seconds, travel length in meters of each travel used for the data analysis. (BZ2) [file pone.0143799.s002.bz2]

Archive with 1 entries (1 files):
- pone.0143799.s002
