# Supplementary material for: Local Optimization Strategies in Urban Vehicular Mobility
Source: PLoS One. 2015 Dec 14;10(12):e0143799. doi: 10.1371/journal.pone.0143799 (PMC4682824; doi:10.1371/journal.pone.0143799)
Supplement: S1 File — One compressed text file containing aggregated data that can be used to reproduced the findings of this paper. Each row of the text conatins the starting day, starting hour, arrival day, arrival hour, travel time in seconds, travel length in meters of each travel used for the data analysis. (BZ2) [file pone.0143799.s002.bz2 › pone.0143799.s002]

02 07:15:28.0	02 07:37:35.0	1327	7693
02 19:13:11.0	02 19:30:35.0	1044	10373
02 19:48:07.0	02 19:51:03.0	176	440
02 21:30:55.0	02 22:14:14.0	2599	26209
03 09:20:46.0	03 10:13:33.0	3167	25046
03 10:39:04.0	03 10:48:03.0	539	3975
03 12:58:02.0	03 13:40:08.0	2526	13498
03 20:17:33.0	03 20:42:31.0	1498	16214
04 08:25:57.0	04 09:18:04.0	3127	21311
04 19:19:50.0	04 19:45:26.0	1536	5326
04 20:22:31.0	04 20:47:18.0	1487	12551
05 09:57:58.0	05 10:18:07.0	1209	6333
05 20:15:51.0	05 21:17:26.0	3695	23890
06 07:45:35.0	06 08:14:13.0	1718	7367
06 19:49:39.0	06 20:29:57.0	2418	18012
09 07:36:58.0	09 08:06:46.0	1788	7555
09 19:43:25.0	09 20:18:39.0	2114	18146
10 09:03:24.0	10 09:24:34.0	1270	7169
10 20:18:32.0	10 20:59:36.0	2464	18093
11 09:06:19.0	11 09:32:01.0	1542	7182
11 19:00:34.0	11 19:29:52.0	1758	6428
11 19:38:11.0	11 19:49:22.0	671	1865
11 20:00:51.0	11 20:20:28.0	1177	12680
12 08:41:48.0	12 09:22:55.0	2467	20092
12 10:27:06.0	12 10:33:22.0	376	166
12 12:15:19.0	12 12:23:17.0	478	638
12 15:51:04.0	12 16:02:55.0	711	3225
12 16:37:19.0	12 17:02:24.0	1505	3221
12 17:38:13.0	12 17:46:13.0	480	2442
12 19:06:31.0	12 19:41:29.0	2098	4307
12 19:57:43.0	12 20:17:11.0	1168	12493
13 08:27:45.0	13 08:55:23.0	1658	7093
13 16:21:27.0	13 16:27:41.0	374	2012
13 16:37:36.0	13 16:48:29.0	653	7932
13 18:32:50.0	13 18:56:29.0	1419	5705
13 19:37:14.0	13 19:59:02.0	1308	3317
13 20:18:50.0	13 20:32:33.0	823	3857
13 20:53:12.0	13 21:12:43.0	1171	12557
16 09:28:49.0	16 09:49:47.0	1258	7763
16 15:43:21.0	16 15:59:10.0	949	10277
16 16:22:50.0	16 16:26:33.0	223	1596
20 13:56:46.0	20 14:29:27.0	1961	18708
20 14:36:20.0	20 14:48:59.0	759	3780
20 19:26:54.0	20 20:20:46.0	3232	20832
23 07:52:29.0	23 08:47:59.0	3330	23793
23 17:11:01.0	23 17:25:29.0	868	3338
23 17:50:09.0	23 18:47:04.0	3415	10321
23 19:38:38.0	23 20:09:49.0	1871	15429
24 09:05:31.0	24 09:33:36.0	1685	8907
24 19:13:46.0	24 19:55:40.0	2514	18541
25 09:39:24.0	25 10:02:47.0	1403	10523
25 19:28:05.0	25 19:53:39.0	1534	8157
25 20:00:45.0	25 20:07:09.0	384	10162
26 09:04:56.0	26 09:54:11.0	2955	24034
26 10:03:04.0	26 10:05:24.0	140	200
26 18:03:25.0	26 18:22:52.0	1167	3855
26 18:48:40.0	26 19:56:28.0	4068	18425
27 07:15:39.0	27 07:42:39.0	1620	7461
27 19:01:33.0	27 20:16:51.0	4518	21099
02 08:46:28.0	02 09:07:37.0	1269	1835
02 12:34:51.0	02 12:48:15.0	804	2592
04 08:31:03.0	04 08:39:52.0	529	1361
04 12:22:26.0	04 12:30:39.0	493	1313
05 11:50:11.0	05 12:06:14.0	963	4609
05 12:28:26.0	05 12:40:06.0	700	4106
06 08:39:04.0	06 08:51:04.0	720	1222
06 11:28:29.0	06 11:34:39.0	370	1140
06 11:42:23.0	06 11:59:47.0	1044	6278
06 12:12:20.0	06 12:15:28.0	188	739
06 12:34:59.0	06 12:37:23.0	144	547
06 12:44:16.0	06 12:49:02.0	286	742
09 08:35:41.0	09 08:50:07.0	866	1353
09 11:18:35.0	09 11:38:55.0	1220	3023
09 15:42:32.0	09 16:04:48.0	1336	6675
09 16:30:14.0	09 16:48:51.0	1117	3848
09 17:39:33.0	09 17:58:30.0	1137	7120
10 11:29:15.0	10 11:37:30.0	495	1245
10 11:46:52.0	10 11:54:43.0	471	2114
11 09:09:34.0	11 09:21:49.0	735	1775
11 09:51:54.0	11 10:02:44.0	650	1761
11 12:28:42.0	11 12:48:37.0	1195	2915
13 08:40:36.0	13 08:54:10.0	814	1006
13 11:18:40.0	13 11:28:04.0	564	1856
13 11:54:49.0	13 11:59:50.0	301	742
13 16:11:03.0	13 16:13:34.0	151	113
13 17:40:50.0	13 17:49:29.0	519	1536
16 08:52:12.0	16 09:09:17.0	1025	1239
16 11:12:35.0	16 11:18:00.0	325	635
16 11:26:00.0	16 11:34:28.0	508	2198
18 08:56:41.0	18 09:39:08.0	2547	10640
18 10:57:26.0	18 11:15:05.0	1059	3253
18 11:24:08.0	18 12:22:57.0	3529	13156
20 08:26:27.0	20 08:39:39.0	792	1162
20 12:14:09.0	20 12:35:00.0	1251	6374
20 13:05:16.0	20 13:37:04.0	1908	6322
23 08:09:58.0	23 08:20:09.0	611	1742
23 08:28:24.0	23 08:33:26.0	302	608
23 09:46:14.0	23 09:55:50.0	576	427
23 11:42:21.0	23 11:50:53.0	512	1335
25 08:23:48.0	25 08:35:45.0	717	1307
25 13:12:51.0	25 13:20:28.0	457	1325
27 08:21:05.0	27 08:30:56.0	591	1290
27 10:52:00.0	27 10:56:49.0	289	320
27 11:03:20.0	27 11:09:37.0	377	1439
27 11:18:27.0	27 11:38:27.0	1200	3674
02 06:38:19.0	02 07:05:00.0	1601	15119
02 14:38:12.0	02 15:09:32.0	1880	11865
02 16:31:48.0	02 17:00:57.0	1749	14924
02 20:55:32.0	02 21:22:23.0	1611	11848
03 07:23:05.0	03 08:04:45.0	2500	15127
03 14:38:23.0	03 15:03:41.0	1518	5708
03 16:13:55.0	03 17:15:55.0	3720	16842
04 06:44:01.0	04 07:07:33.0	1412	14256
04 14:39:53.0	04 15:10:20.0	1827	11424
05 06:35:23.0	05 06:58:34.0	1391	14678
05 14:36:57.0	05 15:23:14.0	2777	18786
06 07:15:01.0	06 07:45:52.0	1851	15227
06 17:44:38.0	06 18:25:56.0	2478	11381
09 13:29:51.0	09 13:53:08.0	1397	13759
09 13:58:46.0	09 14:00:33.0	107	281
09 21:40:26.0	09 22:01:50.0	1284	11539
10 13:29:37.0	10 13:58:50.0	1753	15085
10 21:39:58.0	10 22:01:22.0	1284	11168
11 13:45:38.0	11 14:07:45.0	1327	15321
11 21:45:10.0	11 22:06:19.0	1269	14711
12 13:28:30.0	12 13:58:11.0	1781	14968
12 21:41:58.0	12 22:02:39.0	1241	13482
13 09:40:31.0	13 09:48:29.0	478	1544
13 09:59:44.0	13 10:19:28.0	1184	8224
13 10:25:41.0	13 10:42:21.0	1000	8143
13 11:05:16.0	13 11:07:26.0	130	350
13 13:24:24.0	13 13:50:51.0	1587	14884
13 21:44:35.0	13 22:11:05.0	1590	11250
16 06:27:50.0	16 06:52:07.0	1457	14393
16 17:30:23.0	16 18:13:48.0	2605	12220
17 10:35:38.0	17 11:08:20.0	1962	34001
17 11:56:58.0	17 12:27:11.0	1813	32622
17 13:34:18.0	17 14:03:21.0	1743	15838
17 21:42:22.0	17 22:12:25.0	1803	12063
18 06:34:34.0	18 06:58:01.0	1407	13887
18 16:26:48.0	18 17:09:50.0	2582	12303
19 07:58:07.0	19 08:22:36.0	1469	9481
19 14:57:37.0	19 15:12:39.0	902	8007
20 04:42:52.0	20 05:02:02.0	1150	14327
20 20:27:04.0	20 21:09:27.0	2543	12295
23 13:42:26.0	23 14:08:50.0	1584	15579
23 14:15:21.0	23 14:24:12.0	531	2459
23 21:40:37.0	23 22:36:48.0	3371	18898
24 13:36:16.0	24 14:07:50.0	1894	16047
24 23:20:17.0	24 23:42:30.0	1333	11297
25 07:32:58.0	25 08:46:43.0	4425	21315
25 09:38:59.0	25 09:46:21.0	442	2899
25 11:11:27.0	25 11:22:46.0	679	3245
25 11:58:19.0	25 12:41:36.0	2597	16200
26 13:18:37.0	26 13:50:02.0	1885	15458
26 21:37:23.0	26 22:00:43.0	1400	12003
02 09:45:25.0	02 09:52:05.0	400	1683
02 15:36:41.0	02 15:44:00.0	439	2302
02 17:14:36.0	02 17:18:35.0	239	420
03 09:41:41.0	03 09:46:43.0	302	1621
03 14:45:57.0	03 14:51:58.0	361	1771
03 16:38:41.0	03 16:44:56.0	375	1812
03 21:02:45.0	03 21:08:40.0	355	2204
04 09:44:00.0	04 09:50:52.0	412	1740
04 15:23:23.0	04 15:30:54.0	451	2443
04 16:39:19.0	04 16:45:14.0	355	1494
04 21:20:15.0	04 21:24:14.0	239	1755
05 14:12:34.0	05 14:19:17.0	403	1726
05 21:17:27.0	05 21:22:16.0	289	1812
06 09:14:26.0	06 09:20:52.0	386	1718
06 14:54:11.0	06 14:59:55.0	344	1794
06 16:27:40.0	06 16:36:16.0	516	2589
06 21:12:50.0	06 21:16:37.0	227	1642
09 13:42:51.0	09 13:47:53.0	302	1651
09 21:05:16.0	09 21:10:01.0	285	1659
10 10:06:49.0	10 10:14:29.0	460	2027
10 21:09:00.0	10 21:15:46.0	406	2188
11 08:40:42.0	11 08:45:16.0	274	1465
11 21:15:55.0	11 21:23:11.0	436	2601
12 08:45:08.0	12 08:50:29.0	321	1443
12 20:58:12.0	12 21:02:08.0	236	1781
13 08:29:11.0	13 08:36:37.0	446	2646
13 21:06:01.0	13 21:10:02.0	241	1780
16 08:36:31.0	16 08:41:40.0	309	1888
16 15:12:18.0	16 15:28:23.0	965	6160
16 16:27:02.0	16 16:48:42.0	1300	7877
17 13:34:12.0	17 13:38:01.0	229	1411
17 21:02:00.0	17 21:07:36.0	336	1949
18 09:33:36.0	18 09:56:41.0	1385	11805
18 10:15:50.0	18 10:17:53.0	123	801
18 10:29:41.0	18 10:36:28.0	407	2013
18 12:12:23.0	18 12:30:22.0	1079	10539
18 21:09:27.0	18 21:13:40.0	253	1663
19 08:29:23.0	19 08:34:58.0	335	1746
19 15:48:50.0	19 15:54:55.0	365	1809
20 08:15:26.0	20 08:20:52.0	326	1609
20 08:44:46.0	20 08:51:23.0	397	1736
20 13:33:53.0	20 13:40:21.0	388	1783
20 21:05:24.0	20 21:12:15.0	411	2179
23 13:29:37.0	23 13:34:18.0	281	1752
23 21:01:23.0	23 21:06:15.0	292	1917
24 09:14:13.0	24 09:49:50.0	2137	12387
24 10:14:52.0	24 10:27:57.0	785	6353
24 11:50:30.0	24 12:04:36.0	846	5477
24 13:19:16.0	24 13:26:41.0	445	2364
24 20:57:22.0	24 21:05:02.0	460	2476
25 09:04:54.0	25 09:10:14.0	320	1450
25 21:17:08.0	25 21:21:11.0	243	1333
26 09:56:28.0	26 10:07:11.0	643	2825
26 10:45:10.0	26 10:52:14.0	424	1827
26 11:02:47.0	26 11:08:50.0	363	1771
26 11:53:07.0	26 11:58:52.0	345	1790
26 12:40:46.0	26 12:45:23.0	277	1553
26 21:00:16.0	26 21:07:21.0	425	2383
27 09:35:24.0	27 09:41:30.0	366	1714
27 21:19:52.0	27 21:25:09.0	317	4094
02 19:09:22.0	02 19:23:06.0	824	4190
02 23:10:07.0	02 23:21:01.0	654	5608
03 18:40:44.0	03 18:54:20.0	816	3889
03 19:28:23.0	03 19:38:29.0	606	3693
03 20:31:57.0	03 20:35:48.0	231	773
03 22:37:32.0	03 22:41:16.0	224	865
04 08:11:54.0	04 08:17:40.0	346	655
05 07:27:02.0	05 07:39:19.0	737	7695
05 17:11:31.0	05 17:38:40.0	1629	11426
05 18:33:16.0	05 18:37:32.0	256	1593
05 19:29:37.0	05 19:32:49.0	192	575
06 08:00:42.0	06 08:19:21.0	1119	7922
06 14:23:52.0	06 14:38:25.0	873	9299
06 16:17:45.0	06 16:32:03.0	858	3656
06 16:55:43.0	06 17:05:41.0	598	2741
06 18:28:21.0	06 18:45:00.0	999	6270
06 19:35:39.0	06 19:45:18.0	579	2602
10 18:23:01.0	10 18:43:17.0	1216	5338
11 07:24:20.0	11 07:37:32.0	792	7879
11 16:56:43.0	11 17:13:29.0	1006	8562
11 17:22:45.0	11 17:31:41.0	536	3460
11 17:55:45.0	11 18:05:33.0	588	2611
11 18:14:57.0	11 18:23:38.0	521	822
11 18:29:32.0	11 18:33:45.0	253	1449
11 19:35:18.0	11 19:38:05.0	167	533
12 07:19:05.0	12 07:33:20.0	855	7607
12 13:37:52.0	12 13:54:59.0	1027	9757
12 16:47:48.0	12 16:50:02.0	134	344
12 17:14:58.0	12 17:36:43.0	1305	3623
12 17:42:28.0	12 17:49:52.0	444	1355
13 07:21:02.0	13 07:34:16.0	794	7247
13 12:32:15.0	13 12:47:27.0	912	9168
16 07:22:05.0	16 07:35:08.0	783	7914
16 17:40:15.0	16 18:00:05.0	1190	8605
16 20:56:02.0	16 21:06:35.0	633	3996
16 23:09:58.0	16 23:19:29.0	571	4466
17 07:21:24.0	17 07:35:20.0	836	7861
17 14:04:12.0	17 14:09:50.0	338	2360
17 14:15:35.0	17 14:20:38.0	303	1820
17 17:07:48.0	17 17:21:47.0	839	9130
18 07:32:24.0	18 07:46:29.0	845	7638
18 17:18:52.0	18 17:45:56.0	1624	9902
19 07:55:05.0	19 08:47:52.0	3167	16369
19 14:47:27.0	19 15:05:05.0	1058	8998
19 15:55:47.0	19 15:59:38.0	231	959
19 16:24:29.0	19 16:26:36.0	127	355
20 08:09:43.0	20 08:29:29.0	1186	8106
20 14:34:20.0	20 14:45:05.0	645	8675
20 15:44:09.0	20 15:46:57.0	168	559
23 07:30:24.0	23 07:44:42.0	858	7446
23 17:35:47.0	23 17:46:32.0	645	5002
23 18:20:45.0	23 18:29:28.0	523	3817
23 20:47:26.0	23 20:50:12.0	166	658
23 22:31:06.0	23 22:34:41.0	215	937
24 12:34:00.0	24 13:02:05.0	1685	7942
24 13:19:10.0	24 13:37:15.0	1085	9090
24 18:16:58.0	24 18:28:26.0	688	912
24 18:34:34.0	24 18:35:47.0	73	118
24 18:45:13.0	24 18:47:19.0	126	343
24 18:59:24.0	24 19:00:56.0	92	170
25 07:17:09.0	25 07:35:51.0	1122	7349
25 17:16:19.0	25 17:31:54.0	935	9120
26 07:19:53.0	26 07:33:49.0	836	7675
26 17:19:24.0	26 17:35:45.0	981	9076
27 08:08:13.0	27 08:27:48.0	1175	7865
27 14:28:37.0	27 14:41:45.0	788	9135
27 16:37:07.0	27 17:08:51.0	1904	10903
27 19:29:11.0	27 19:57:58.0	1727	10820
02 07:42:52.0	02 08:12:41.0	1789	3770
02 18:25:09.0	02 18:42:03.0	1014	4049
03 16:29:04.0	03 16:54:07.0	1503	4518
04 07:42:20.0	04 08:18:51.0	2191	5230
04 15:15:10.0	04 15:28:01.0	771	8426
04 16:06:52.0	04 16:17:45.0	653	2350
05 19:44:24.0	05 20:11:10.0	1606	156
06 07:45:42.0	06 08:24:11.0	2309	2731
06 16:19:21.0	06 16:41:19.0	1318	2055
06 16:51:14.0	06 16:52:29.0	75	3569
09 07:50:42.0	09 08:23:52.0	1990	3193
09 18:09:08.0	09 19:00:12.0	3064	5179
10 07:43:00.0	10 08:21:49.0	2329	4396
10 19:30:44.0	10 19:57:31.0	1607	564
11 07:47:57.0	11 08:29:00.0	2463	4975
11 19:49:37.0	11 20:00:06.0	629	6346
12 07:46:16.0	12 08:25:33.0	2357	4645
12 19:14:34.0	12 19:22:43.0	489	4629
16 18:45:17.0	16 19:09:26.0	1449	4385
17 14:37:40.0	17 14:45:13.0	453	7115
17 18:53:32.0	17 19:01:07.0	455	2357
18 07:41:38.0	18 08:42:41.0	3663	7431
18 19:46:39.0	18 19:54:12.0	453	4919
19 07:43:01.0	19 08:19:00.0	2159	2016
20 17:25:30.0	20 17:31:20.0	350	846
23 07:42:07.0	23 08:22:34.0	2427	3876
23 17:17:46.0	23 17:39:17.0	1291	2786
24 07:37:12.0	24 07:56:03.0	1131	2339
26 08:14:03.0	26 09:04:29.0	3026	9918
26 19:24:32.0	26 19:48:44.0	1452	6169
02 08:25:16.0	02 09:10:53.0	2737	11156
02 19:03:37.0	02 19:26:52.0	1395	9144
02 20:06:54.0	02 20:15:12.0	498	449
03 08:28:23.0	03 09:21:17.0	3174	12156
03 20:18:22.0	03 20:35:17.0	1015	9480
04 08:19:08.0	04 08:57:21.0	2293	10615
04 15:32:45.0	04 15:57:45.0	1500	9567
04 16:34:10.0	04 16:37:46.0	216	1251
04 16:48:26.0	04 16:51:01.0	155	793
04 17:23:47.0	04 18:09:29.0	2742	13610
04 19:59:30.0	04 20:46:35.0	2825	15190
05 08:20:01.0	05 08:57:20.0	2239	10764
05 18:45:49.0	05 19:17:07.0	1878	9106
05 19:33:15.0	05 19:37:48.0	273	1438
05 19:45:28.0	05 19:50:32.0	304	124
06 08:18:51.0	06 08:54:14.0	2123	10896
06 19:40:18.0	06 21:00:48.0	4830	62015
09 08:25:08.0	09 09:01:02.0	2154	10720
09 19:28:37.0	09 19:52:44.0	1447	9514
10 08:47:09.0	10 09:36:26.0	2957	10686
10 18:44:09.0	10 18:49:12.0	303	1386
10 20:05:39.0	10 20:22:29.0	1010	5762
10 23:29:49.0	10 23:51:47.0	1318	10805
11 08:13:53.0	11 08:49:49.0	2156	10587
11 19:52:43.0	11 20:13:13.0	1230	9504
12 07:59:08.0	12 08:05:58.0	410	1411
12 08:12:17.0	12 08:46:05.0	2028	9331
12 19:59:58.0	12 20:21:40.0	1302	9525
13 08:21:37.0	13 09:00:18.0	2321	10506
13 20:42:50.0	13 21:02:53.0	1203	9637
16 08:19:47.0	16 09:00:54.0	2467	11829
16 19:59:00.0	16 20:16:35.0	1055	9621
17 08:21:17.0	17 09:11:08.0	2991	10667
17 19:14:36.0	17 19:37:48.0	1392	10051
17 19:47:17.0	17 19:50:47.0	210	473
18 08:22:38.0	18 09:07:29.0	2691	11028
18 22:12:29.0	18 22:27:06.0	877	9326
19 08:07:36.0	19 08:18:55.0	679	3165
19 08:25:03.0	19 08:52:01.0	1618	10510
19 19:09:46.0	19 19:38:15.0	1709	9519
20 07:27:44.0	20 07:40:39.0	775	4878
20 15:31:24.0	20 15:36:50.0	326	352
20 15:41:59.0	20 16:08:25.0	1586	9585
20 16:40:29.0	20 17:44:00.0	3811	13558
23 08:48:03.0	23 09:26:12.0	2289	9782
23 18:18:29.0	23 18:47:24.0	1735	8230
23 19:27:15.0	23 19:33:54.0	399	1706
24 08:38:23.0	24 09:13:48.0	2125	11758
24 10:58:57.0	24 11:05:03.0	366	1545
24 11:21:17.0	24 11:27:12.0	355	1286
24 20:15:00.0	24 20:36:05.0	1265	9289
24 20:45:25.0	24 20:48:48.0	203	343
25 08:18:40.0	25 09:04:55.0	2775	11359
25 12:28:20.0	25 12:59:45.0	1885	27062
25 16:00:42.0	25 16:31:38.0	1856	26834
25 19:31:19.0	25 19:37:36.0	377	1862
25 21:23:29.0	25 21:42:52.0	1163	10946
26 08:31:31.0	26 09:09:37.0	2286	10489
26 19:16:16.0	26 19:41:31.0	1515	8755
26 20:13:23.0	26 20:16:55.0	212	320
26 20:22:15.0	26 20:28:29.0	374	1098
27 08:33:18.0	27 09:08:58.0	2140	10770
27 20:12:55.0	27 20:35:34.0	1359	10913
02 09:30:35.0	02 09:53:29.0	1374	6692
02 19:05:39.0	02 19:21:09.0	930	6981
03 09:50:00.0	03 10:01:57.0	717	6527
03 19:10:08.0	03 19:25:07.0	899	6683
04 09:40:29.0	04 09:58:49.0	1100	6587
04 19:19:20.0	04 19:36:18.0	1018	7422
05 09:28:14.0	05 09:42:31.0	857	5976
05 19:11:19.0	05 19:12:59.0	100	518
05 19:26:33.0	05 19:34:05.0	452	7448
06 09:24:10.0	06 09:28:58.0	288	802
06 09:58:16.0	06 10:16:10.0	1074	6819
06 18:54:28.0	06 19:10:17.0	949	7162
09 09:33:11.0	09 09:53:07.0	1196	6685
09 18:44:24.0	09 19:02:36.0	1092	7070
10 09:37:26.0	10 09:54:30.0	1024	6381
10 18:48:32.0	10 19:02:30.0	838	6994
11 08:47:21.0	11 09:03:21.0	960	4556
11 09:21:26.0	11 09:47:30.0	1564	10905
11 18:17:51.0	11 18:34:16.0	985	6652
12 09:28:57.0	12 09:46:01.0	1024	6535
12 19:00:14.0	12 19:20:20.0	1206	7446
13 08:52:58.0	13 09:06:32.0	814	1430
13 09:27:04.0	13 09:43:42.0	998	6951
13 18:11:35.0	13 18:27:40.0	965	5832
13 19:11:28.0	13 19:26:30.0	902	4945
16 09:59:58.0	16 10:11:35.0	697	11574
16 17:48:24.0	16 18:10:16.0	1312	8074
16 18:51:32.0	16 18:56:02.0	270	607
17 09:31:53.0	17 09:46:03.0	850	6256
17 18:05:20.0	17 18:19:45.0	865	7008
18 09:20:43.0	18 09:37:39.0	1016	7575
18 19:05:21.0	18 19:20:43.0	922	6888
19 08:56:27.0	19 09:12:10.0	943	6506
19 18:48:33.0	19 19:05:49.0	1036	7731
20 09:11:26.0	20 09:25:53.0	867	6394
20 18:58:03.0	20 19:15:59.0	1076	7064
23 09:27:08.0	23 09:40:27.0	799	6270
23 19:04:16.0	23 19:21:32.0	1036	6961
24 09:23:54.0	24 09:43:44.0	1190	6426
24 16:01:44.0	24 16:33:04.0	1880	12357
24 17:56:26.0	24 18:15:42.0	1156	2495
24 19:03:12.0	24 19:30:56.0	1664	8366
25 09:11:11.0	25 09:31:54.0	1243	6547
25 18:38:49.0	25 18:53:43.0	894	8259
25 19:36:22.0	25 19:40:34.0	252	578
26 09:15:33.0	26 09:28:26.0	773	6367
26 18:29:58.0	26 18:50:40.0	1242	6816
27 09:26:58.0	27 09:41:43.0	885	7147
27 18:40:30.0	27 18:59:28.0	1138	8289
02 07:55:43.0	02 08:00:43.0	300	802
02 10:52:22.0	02 10:56:55.0	273	952
02 11:03:00.0	02 11:13:10.0	610	2152
05 11:24:10.0	05 11:25:06.0	56	1373
06 09:26:39.0	06 11:09:16.0	6157	101732
09 11:21:33.0	09 12:18:38.0	3425	14339
10 14:50:15.0	10 15:33:33.0	2598	11823
10 15:40:32.0	10 15:58:42.0	1090	10033
11 08:28:26.0	11 08:47:47.0	1161	506
13 12:07:00.0	13 12:30:59.0	1439	7192
13 16:18:19.0	13 16:51:29.0	1990	8107
16 11:23:14.0	16 12:15:39.0	3145	62429
17 09:03:03.0	17 09:41:09.0	2286	47
17 10:44:27.0	17 10:46:18.0	111	100
17 12:13:52.0	17 12:51:23.0	2251	25269
18 10:36:09.0	18 10:36:42.0	33	108
18 11:29:29.0	18 12:20:44.0	3075	122
18 14:06:42.0	18 15:02:45.0	3363	21419
18 15:52:41.0	18 17:00:05.0	4044	75579
20 17:27:04.0	20 18:23:12.0	3368	18612
20 18:36:44.0	20 18:43:14.0	390	1049
24 08:08:53.0	24 08:19:43.0	650	848
24 09:02:09.0	24 09:18:52.0	1003	2373
24 09:27:27.0	24 10:23:27.0	3360	33767
24 10:41:13.0	24 10:41:32.0	19	122
02 06:43:05.0	02 06:50:39.0	454	11608
02 18:10:10.0	02 18:19:13.0	543	13933
03 06:53:17.0	03 06:58:11.0	294	13793
03 18:01:14.0	03 18:05:16.0	242	12609
03 18:49:53.0	03 19:09:22.0	1169	5769
05 06:17:34.0	05 06:24:01.0	387	13462
09 06:32:14.0	09 06:58:10.0	1556	33
09 17:47:58.0	09 18:22:41.0	2083	16440
10 06:17:20.0	10 06:22:27.0	307	6002
11 06:36:19.0	11 06:52:24.0	965	26379
11 17:55:15.0	11 18:20:29.0	1514	16235
12 17:51:10.0	12 18:12:00.0	1250	22497
12 18:35:49.0	12 18:57:57.0	1328	5876
13 06:27:11.0	13 06:52:39.0	1528	16287
13 18:05:35.0	13 18:27:27.0	1312	16385
16 06:44:18.0	16 06:49:32.0	314	12736
16 17:52:42.0	16 18:18:19.0	1537	15656
17 17:41:03.0	17 18:03:08.0	1325	2984
18 06:51:06.0	18 07:11:00.0	1194	20411
18 17:52:50.0	18 18:06:00.0	790	15061
19 18:07:34.0	19 18:17:25.0	591	11387
19 18:58:16.0	19 19:14:30.0	974	3314
23 06:41:59.0	23 06:50:00.0	481	15255
23 18:11:07.0	23 18:17:59.0	412	13770
23 19:14:54.0	23 19:22:53.0	479	259
24 06:28:36.0	24 06:51:55.0	1399	17605
24 17:50:56.0	24 18:16:31.0	1535	16343
25 06:06:29.0	25 06:21:02.0	873	3836
25 06:28:48.0	25 06:58:26.0	1778	16182
25 18:12:19.0	25 18:23:23.0	664	14822
26 06:49:17.0	26 07:09:18.0	1201	20580
26 17:38:16.0	26 18:13:13.0	2097	16342
27 06:36:50.0	27 06:54:06.0	1036	20598
27 16:58:43.0	27 17:06:05.0	442	4285
27 19:03:16.0	27 19:19:21.0	965	14503
02 08:06:15.0	02 08:08:24.0	129	632
02 08:54:09.0	02 08:56:33.0	144	599
02 10:16:07.0	02 10:20:54.0	287	2072
02 10:39:53.0	02 10:45:18.0	325	5103
02 13:59:30.0	02 14:05:39.0	369	2131
02 14:16:56.0	02 14:28:45.0	709	2856
02 16:15:36.0	02 16:17:20.0	104	581
02 16:36:50.0	02 16:39:20.0	150	760
02 17:18:47.0	02 17:21:21.0	154	538
03 08:04:46.0	03 08:27:45.0	1379	9608
03 08:36:16.0	03 08:45:28.0	552	2742
03 09:00:49.0	03 09:11:21.0	632	2867
03 09:21:20.0	03 09:28:46.0	446	1494
03 09:47:26.0	03 09:49:10.0	104	399
03 10:09:36.0	03 10:17:54.0	498	3204
03 10:46:43.0	03 10:50:56.0	253	409
03 10:59:18.0	03 11:07:30.0	492	2770
03 13:23:35.0	03 13:25:25.0	110	594
03 13:34:37.0	03 13:37:44.0	187	1131
03 13:59:21.0	03 14:05:03.0	342	2201
03 14:15:12.0	03 14:23:25.0	493	2701
03 16:27:57.0	03 16:32:19.0	262	651
03 16:37:51.0	03 16:40:07.0	136	576
03 17:21:10.0	03 17:23:19.0	129	656
03 17:36:20.0	03 17:39:11.0	171	775
03 17:53:54.0	03 17:57:31.0	217	657
04 07:57:48.0	04 08:21:59.0	1451	8721
04 08:34:19.0	04 08:41:06.0	407	1087
04 13:20:57.0	04 13:23:15.0	138	928
04 13:29:51.0	04 13:32:51.0	180	1208
04 13:55:52.0	04 14:01:13.0	321	2158
04 14:13:28.0	04 14:23:11.0	583	2954
04 14:54:46.0	04 15:00:41.0	355	2783
04 16:05:29.0	04 16:11:23.0	354	2641
04 20:16:13.0	04 20:17:59.0	106	593
04 20:28:24.0	04 20:29:34.0	70	498
05 08:05:06.0	05 08:18:43.0	817	4408
05 08:29:08.0	05 08:31:37.0	149	617
05 13:18:17.0	05 13:20:56.0	159	759
05 13:30:39.0	05 13:33:31.0	172	660
05 14:06:09.0	05 14:21:06.0	897	5110
06 07:59:53.0	06 08:17:03.0	1030	5321
06 08:31:42.0	06 08:34:41.0	179	668
06 08:41:28.0	06 08:44:02.0	154	1184
06 10:53:52.0	06 10:55:52.0	120	312
06 11:16:54.0	06 11:19:10.0	136	237
06 12:00:40.0	06 12:10:03.0	563	2944
06 12:20:05.0	06 12:29:55.0	590	2919
06 16:25:35.0	06 16:38:39.0	784	5891
06 19:11:05.0	06 19:28:46.0	1061	6105
09 08:06:31.0	09 08:28:03.0	1292	7874
09 08:56:52.0	09 08:59:27.0	155	502
09 14:05:25.0	09 14:23:36.0	1091	5046
09 16:06:09.0	09 16:08:20.0	131	714
09 16:36:25.0	09 16:52:31.0	966	4666
09 17:14:38.0	09 17:16:44.0	126	719
10 08:04:31.0	10 08:20:53.0	982	4273
10 08:29:10.0	10 08:36:56.0	466	1912
10 09:49:52.0	10 09:56:05.0	373	2018
10 10:38:14.0	10 10:48:23.0	609	3626
10 13:18:24.0	10 13:20:25.0	121	741
10 13:31:49.0	10 13:34:33.0	164	713
10 14:03:16.0	10 14:09:03.0	347	2204
10 14:15:44.0	10 14:25:32.0	588	2969
10 16:18:24.0	10 16:23:18.0	294	734
10 16:36:36.0	10 16:47:28.0	652	1486
10 17:15:55.0	10 17:27:44.0	709	4667
10 17:50:44.0	10 17:53:19.0	155	804
10 18:01:10.0	10 18:21:33.0	1223	3280
10 19:06:46.0	10 19:15:21.0	515	1373
10 19:33:23.0	10 19:35:02.0	99	509
11 08:05:20.0	11 08:20:40.0	920	4262
11 08:40:14.0	11 08:47:51.0	457	1271
11 10:07:13.0	11 10:12:54.0	341	2163
11 10:32:24.0	11 10:43:11.0	647	2132
11 13:24:40.0	11 13:26:55.0	135	747
11 13:32:54.0	11 13:35:35.0	161	1186
11 14:01:28.0	11 14:07:12.0	344	2143
11 14:12:49.0	11 14:25:13.0	744	2882
11 16:12:58.0	11 16:21:39.0	521	3632
11 17:02:57.0	11 17:06:44.0	227	1555
11 17:15:26.0	11 17:20:44.0	318	2062
11 20:22:52.0	11 20:28:02.0	310	1273
12 08:35:35.0	12 08:37:43.0	128	610
12 08:46:35.0	12 08:48:59.0	144	1115
12 13:16:50.0	12 13:18:57.0	127	668
12 13:31:40.0	12 13:34:35.0	175	1110
12 16:23:25.0	12 16:25:38.0	133	618
12 16:41:36.0	12 16:53:22.0	706	3821
12 18:17:56.0	12 18:25:16.0	440	2121
12 18:41:04.0	12 18:47:25.0	381	1477
12 19:05:39.0	12 19:07:22.0	103	456
13 08:03:10.0	13 08:23:15.0	1205	5264
13 08:28:40.0	13 08:30:35.0	115	644
13 08:37:41.0	13 08:40:49.0	188	1242
13 12:07:17.0	13 12:13:42.0	385	2164
13 12:19:38.0	13 12:33:43.0	845	2944
13 13:17:32.0	13 13:19:05.0	93	595
13 13:33:19.0	13 13:35:22.0	123	544
13 16:38:56.0	13 16:52:29.0	813	5022
13 20:24:49.0	13 20:37:14.0	745	5427
16 08:03:14.0	16 08:21:16.0	1082	4794
16 08:32:12.0	16 08:33:04.0	52	166
16 09:12:26.0	16 09:15:09.0	163	1179
16 11:52:15.0	16 11:54:46.0	151	686
16 12:35:08.0	16 12:37:06.0	118	509
16 14:03:26.0	16 14:10:47.0	441	2098
16 14:30:45.0	16 14:40:16.0	571	2921
16 16:25:06.0	16 16:27:19.0	133	656
16 16:33:12.0	16 16:38:35.0	323	2239
16 16:44:32.0	16 16:52:41.0	489	2974
16 21:34:16.0	16 21:37:50.0	214	1773
16 21:54:37.0	16 22:04:06.0	569	2887
17 08:04:24.0	17 08:29:34.0	1510	5034
17 08:35:30.0	17 08:38:37.0	187	1178
17 11:17:25.0	17 11:19:53.0	148	598
17 11:51:34.0	17 11:54:12.0	158	552
17 13:20:51.0	17 13:22:46.0	115	613
17 13:36:05.0	17 13:39:00.0	175	644
17 14:05:46.0	17 14:12:02.0	376	2663
17 14:24:39.0	17 14:36:12.0	693	2976
17 16:23:58.0	17 16:25:59.0	121	613
17 16:44:55.0	17 16:52:36.0	461	1121
18 08:01:12.0	18 08:14:37.0	805	4324
18 08:31:45.0	18 08:42:52.0	667	1852
18 09:17:27.0	18 09:23:12.0	345	2005
18 10:29:15.0	18 10:35:51.0	396	2250
18 14:06:45.0	18 14:25:56.0	1151	3952
19 08:24:02.0	19 08:47:26.0	1404	4468
19 09:28:03.0	19 09:36:21.0	498	3008
19 13:19:49.0	19 13:22:08.0	139	667
19 13:31:16.0	19 13:33:55.0	159	1103
19 16:18:19.0	19 16:20:02.0	103	594
19 16:30:03.0	19 16:35:19.0	316	1433
19 16:45:02.0	19 17:04:58.0	1196	4216
19 18:14:36.0	19 18:32:50.0	1094	4168
20 08:06:17.0	20 08:22:39.0	982	4213
20 08:35:23.0	20 08:53:32.0	1089	5354
20 13:21:11.0	20 13:22:42.0	91	529
20 13:30:53.0	20 13:32:34.0	101	555
20 16:24:47.0	20 16:26:51.0	124	540
20 16:41:58.0	20 16:49:33.0	455	2390
20 17:08:25.0	20 17:11:10.0	165	442
20 17:35:39.0	20 17:38:28.0	169	426
20 18:07:20.0	20 18:19:21.0	721	3280
23 08:06:08.0	23 08:30:50.0	1482	4798
23 08:51:33.0	23 08:53:36.0	123	593
23 13:58:02.0	23 14:03:58.0	356	2120
23 14:19:59.0	23 14:29:57.0	598	3239
23 14:36:28.0	23 14:52:51.0	983	9236
23 15:51:33.0	23 16:15:47.0	1454	11575
23 16:31:34.0	23 16:50:17.0	1123	5080
23 17:08:43.0	23 17:10:29.0	106	532
24 08:05:12.0	24 08:11:51.0	399	2194
24 08:24:54.0	24 08:38:30.0	816	3889
24 13:14:01.0	24 13:16:08.0	127	637
24 13:35:23.0	24 13:37:54.0	151	644
24 14:04:20.0	24 14:28:35.0	1455	5118
24 14:50:54.0	24 14:59:30.0	516	3559
24 16:17:56.0	24 16:20:03.0	127	548
24 16:31:28.0	24 16:33:55.0	147	503
25 08:06:05.0	25 08:40:14.0	2049	4995
25 10:14:55.0	25 10:18:53.0	238	1723
25 10:27:55.0	25 10:30:05.0	130	446
25 11:03:30.0	25 11:09:45.0	375	2167
25 13:15:56.0	25 13:17:56.0	120	585
25 13:34:51.0	25 13:37:31.0	160	1246
25 14:02:21.0	25 14:09:34.0	433	2250
25 14:20:05.0	25 14:31:26.0	681	2887
25 16:17:48.0	25 16:19:35.0	107	518
25 16:33:48.0	25 16:36:59.0	191	611
26 08:07:52.0	26 08:27:20.0	1168	4473
26 08:34:24.0	26 08:36:44.0	140	599
26 08:50:46.0	26 08:54:10.0	204	1297
26 09:52:59.0	26 09:55:39.0	160	576
26 10:11:10.0	26 10:13:19.0	129	429
26 13:22:19.0	26 13:23:55.0	96	878
26 13:29:41.0	26 13:32:04.0	143	933
26 14:06:11.0	26 14:12:12.0	361	2165
26 14:19:20.0	26 14:28:29.0	549	2703
26 16:20:36.0	26 16:22:41.0	125	630
26 16:32:40.0	26 16:34:55.0	135	922
02 13:53:02.0	02 14:09:38.0	996	11255
03 06:58:33.0	03 07:12:11.0	818	22308
03 16:08:27.0	03 16:24:12.0	945	15796
04 13:13:25.0	04 13:19:21.0	356	2886
04 13:25:04.0	04 13:37:37.0	753	7929
04 20:18:27.0	04 20:30:56.0	749	15858
05 07:02:51.0	05 07:14:34.0	703	15292
05 15:48:41.0	05 16:09:54.0	1273	16079
05 16:49:29.0	05 17:02:13.0	764	2924
06 17:03:03.0	06 17:22:22.0	1159	8884
06 17:31:58.0	06 17:36:05.0	247	685
09 06:54:51.0	09 07:08:09.0	798	16371
09 17:29:49.0	09 17:51:43.0	1314	17932
09 19:34:29.0	09 20:00:45.0	1576	2976
10 06:53:41.0	10 07:11:35.0	1074	17584
10 15:35:33.0	10 15:47:28.0	715	19265
10 17:25:54.0	10 18:09:34.0	2620	42577
11 06:52:59.0	11 07:10:39.0	1060	17737
11 16:10:47.0	11 16:33:54.0	1387	15879
11 16:53:38.0	11 17:06:02.0	744	2861
11 19:19:16.0	11 19:45:12.0	1556	10791
12 10:46:19.0	12 11:15:04.0	1725	13810
12 11:41:58.0	12 12:02:22.0	1224	3925
12 16:53:45.0	12 17:06:01.0	736	2860
13 06:54:41.0	13 07:11:50.0	1029	17757
13 17:00:40.0	13 17:29:57.0	1757	18155
13 18:12:52.0	13 18:26:20.0	808	2366
16 07:00:27.0	16 07:11:38.0	671	16808
16 17:37:07.0	16 17:58:23.0	1276	16098
17 07:00:57.0	17 07:11:22.0	625	15559
17 15:53:12.0	17 16:15:34.0	1342	15298
18 06:52:30.0	18 07:10:54.0	1104	16051
18 18:13:48.0	18 18:38:01.0	1453	15899
19 06:55:12.0	19 07:13:40.0	1108	17047
19 15:39:33.0	19 16:01:30.0	1317	15896
19 16:48:44.0	19 16:54:42.0	358	1559
19 17:01:29.0	19 17:07:53.0	384	1746
20 06:49:01.0	20 07:05:50.0	1009	17130
20 15:02:57.0	20 15:27:49.0	1492	19837
20 17:44:13.0	20 18:42:04.0	3471	46919
23 06:48:18.0	23 07:04:42.0	984	16976
23 14:48:27.0	23 15:00:13.0	706	13512
23 19:19:49.0	23 19:42:13.0	1344	11497
24 09:06:09.0	24 09:40:00.0	2031	17426
25 06:49:52.0	25 07:01:52.0	720	16822
25 15:17:54.0	25 15:41:59.0	1445	15868
26 06:48:24.0	26 07:05:55.0	1051	17181
26 15:34:41.0	26 16:01:44.0	1623	16743
26 16:47:47.0	26 17:04:15.0	988	3206
26 18:14:38.0	26 18:25:25.0	647	2770
27 06:48:10.0	27 07:07:03.0	1133	17045
27 16:37:50.0	27 18:00:14.0	4944	20023
04 06:04:18.0	04 06:23:16.0	1138	12456
04 16:18:26.0	04 16:55:07.0	2201	12901
05 05:58:09.0	05 06:16:39.0	1110	12568
05 16:15:49.0	05 16:49:01.0	1992	11783
06 06:18:07.0	06 06:36:10.0	1083	12330
06 11:46:04.0	06 12:33:52.0	2868	12826
09 05:49:03.0	09 06:12:06.0	1383	12414
09 16:16:09.0	09 17:34:15.0	4686	28130
10 05:49:04.0	10 06:09:53.0	1249	12415
10 16:17:21.0	10 16:45:20.0	1679	12821
11 06:04:09.0	11 06:23:56.0	1187	12626
11 16:16:48.0	11 16:41:42.0	1494	12617
12 05:53:21.0	12 06:13:59.0	1238	12459
12 16:16:07.0	12 16:43:56.0	1669	12713
13 05:49:05.0	13 06:12:28.0	1403	12424
13 11:48:53.0	13 12:14:41.0	1548	12783
16 06:05:22.0	16 06:26:39.0	1277	12426
16 16:26:59.0	16 16:54:32.0	1653	12515
17 05:53:01.0	17 06:13:49.0	1248	12381
17 16:17:36.0	17 16:47:36.0	1800	13009
18 05:56:04.0	18 06:15:40.0	1176	12373
18 16:17:36.0	18 16:46:35.0	1739	11720
19 05:56:11.0	19 06:15:26.0	1155	12260
19 16:21:50.0	19 16:51:37.0	1787	12908
20 05:52:20.0	20 06:12:51.0	1231	12404
20 11:52:05.0	20 12:20:18.0	1693	11951
23 06:11:41.0	23 06:32:29.0	1248	12451
23 16:24:17.0	23 16:52:46.0	1709	13518
24 06:01:53.0	24 06:15:03.0	790	12381
24 16:16:57.0	24 16:45:19.0	1702	12803
25 06:04:34.0	25 06:15:18.0	644	11984
25 16:17:13.0	25 16:45:53.0	1720	14085
26 05:53:01.0	26 06:12:15.0	1154	12382
26 16:16:57.0	26 16:44:25.0	1648	13319
27 05:48:56.0	27 06:08:29.0	1173	12420
27 11:48:01.0	27 12:09:29.0	1288	13523
02 21:10:59.0	02 21:25:54.0	895	6657
03 00:30:33.0	03 00:46:21.0	948	5881
03 10:51:31.0	03 11:25:48.0	2057	7359
03 12:27:06.0	03 12:42:42.0	936	6426
05 10:57:26.0	05 12:18:50.0	4884	21956
09 20:58:55.0	09 21:12:50.0	835	5966
09 23:50:21.0	10 00:05:51.0	930	5380
12 10:10:21.0	12 10:16:28.0	367	1755
12 10:25:05.0	12 10:52:13.0	1628	7977
12 12:09:48.0	12 12:35:03.0	1515	7340
16 18:59:54.0	16 19:32:42.0	1968	8318
16 23:06:53.0	16 23:28:03.0	1270	12482
19 13:48:14.0	19 14:17:07.0	1733	9983
19 14:31:50.0	19 14:44:36.0	766	3754
19 15:24:54.0	19 15:27:46.0	172	477
19 15:50:19.0	19 16:25:36.0	2117	8133
19 16:38:29.0	19 16:41:00.0	151	570
23 20:50:42.0	23 21:06:01.0	919	6197
24 00:37:41.0	24 00:47:44.0	603	5224
24 20:12:23.0	24 20:23:31.0	668	1455
26 09:58:10.0	26 10:09:55.0	705	2496
26 10:16:48.0	26 10:22:15.0	327	1329
26 10:27:57.0	26 10:56:59.0	1742	9075
26 12:09:47.0	26 12:40:10.0	1823	9249
27 11:24:57.0	27 11:58:21.0	2004	8617
27 12:04:21.0	27 12:29:38.0	1517	8274
02 10:10:51.0	02 10:16:57.0	366	8286
02 13:19:09.0	02 13:40:57.0	1308	8378
02 14:27:49.0	02 14:44:30.0	1001	13953
02 17:33:02.0	02 18:26:57.0	3235	16613
02 20:43:21.0	02 21:09:34.0	1573	23858
03 09:32:57.0	03 10:09:45.0	2208	42385
03 13:16:33.0	03 13:48:12.0	1899	15502
03 18:49:38.0	03 19:20:47.0	1869	9041
03 20:18:53.0	03 20:56:30.0	2257	21626
04 00:17:54.0	04 00:46:06.0	1692	14257
04 10:18:51.0	04 10:42:38.0	1427	10532
04 16:43:37.0	04 17:12:03.0	1706	14107
04 19:27:46.0	04 19:52:15.0	1469	20705
05 09:57:46.0	05 10:20:23.0	1357	10568
05 20:06:46.0	05 20:33:27.0	1601	8313
06 10:28:42.0	06 11:08:41.0	2399	45192
06 11:19:27.0	06 11:31:29.0	722	295
06 11:42:05.0	06 12:34:33.0	3148	15627
06 14:55:41.0	06 15:11:56.0	975	10277
06 15:30:11.0	06 15:47:16.0	1025	6422
06 17:56:11.0	06 18:06:48.0	637	2255
06 18:15:09.0	06 18:28:17.0	788	6325
06 18:51:52.0	06 19:23:44.0	1912	15873
06 19:34:32.0	06 19:40:57.0	385	5786
06 20:02:58.0	06 20:15:37.0	759	4034
09 10:06:10.0	09 10:31:41.0	1531	11637
09 19:40:13.0	09 20:04:23.0	1450	9040
10 09:28:49.0	10 09:37:54.0	545	13694
10 09:47:13.0	10 10:19:36.0	1943	33567
10 11:59:58.0	10 12:30:52.0	1854	33689
10 13:35:23.0	10 13:54:37.0	1154	8165
10 21:04:03.0	10 21:08:02.0	239	6920
10 23:02:08.0	10 23:30:43.0	1715	16815
11 10:08:31.0	11 10:36:28.0	1677	10637
11 20:14:26.0	11 20:41:12.0	1606	10531
12 10:08:58.0	12 10:31:18.0	1340	10192
12 17:18:13.0	12 18:06:56.0	2923	17286
12 19:49:20.0	12 20:20:37.0	1877	24793
13 10:11:04.0	13 10:32:53.0	1309	9581
13 16:11:17.0	13 16:52:27.0	2470	11149
13 18:17:26.0	13 18:55:58.0	2312	12515
13 19:21:57.0	13 19:35:01.0	784	4133
13 21:32:17.0	13 21:41:23.0	546	4632
13 21:51:03.0	13 21:53:53.0	170	76
16 09:49:19.0	16 10:18:53.0	1774	11171
16 18:40:00.0	16 19:07:31.0	1651	8326
17 10:16:09.0	17 10:41:22.0	1513	10832
17 20:09:55.0	17 20:36:01.0	1566	11469
18 10:21:36.0	18 10:45:45.0	1449	10526
18 10:59:08.0	18 11:43:00.0	2632	16707
18 12:48:49.0	18 13:13:44.0	1495	22224
18 18:35:54.0	18 19:02:53.0	1619	7842
18 20:05:31.0	18 20:18:10.0	759	3735
19 10:07:10.0	19 10:31:35.0	1465	10558
19 19:42:29.0	19 20:03:18.0	1249	7467
19 20:08:47.0	19 20:15:24.0	397	835
20 10:16:57.0	20 10:42:06.0	1509	11070
20 16:49:18.0	20 17:20:17.0	1859	9819
20 17:45:05.0	20 17:51:53.0	408	6203
20 18:06:57.0	20 18:36:50.0	1793	32206
20 19:42:03.0	20 20:27:09.0	2706	12443
20 23:36:25.0	20 23:55:55.0	1170	9581
23 08:09:21.0	23 09:03:35.0	3254	13187
23 10:31:22.0	23 11:09:27.0	2285	15919
23 17:55:14.0	23 18:43:55.0	2921	17609
23 20:39:58.0	23 21:18:28.0	2310	26052
24 10:00:05.0	24 10:24:39.0	1474	10840
24 17:35:22.0	24 18:04:31.0	1749	14889
24 19:26:49.0	24 20:10:19.0	2610	25496
25 10:12:39.0	25 10:37:46.0	1507	10828
25 15:48:20.0	25 16:14:39.0	1579	14222
25 17:30:46.0	25 17:52:56.0	1330	6334
25 18:54:52.0	25 19:48:58.0	3246	24600
25 19:56:38.0	25 20:02:49.0	371	1081
26 10:10:58.0	26 10:38:23.0	1645	10907
26 18:36:49.0	26 19:00:52.0	1443	8834
26 19:17:24.0	26 19:21:49.0	265	117
26 20:41:40.0	26 21:16:27.0	2087	19991
26 23:44:03.0	27 00:03:11.0	1148	18010
27 10:12:50.0	27 10:37:58.0	1508	10818
27 16:11:19.0	27 16:55:56.0	2677	16307
27 19:53:12.0	27 20:27:23.0	2051	10936
02 00:30:06.0	02 00:34:11.0	245	226
02 09:18:39.0	02 09:38:36.0	1197	10471
02 19:03:48.0	02 19:22:31.0	1123	10522
02 19:38:58.0	02 19:41:28.0	150	421
02 22:03:23.0	02 22:11:28.0	485	1699
03 09:22:45.0	03 09:40:41.0	1076	9442
03 12:33:51.0	03 12:54:50.0	1259	13564
03 13:41:55.0	03 14:06:38.0	1483	14221
03 14:36:44.0	03 14:44:58.0	494	1168
03 19:00:23.0	03 19:23:28.0	1385	10207
03 19:54:41.0	03 19:56:34.0	113	223
04 09:21:30.0	04 09:40:02.0	1112	10199
04 18:52:33.0	04 19:30:38.0	2285	10199
04 19:39:44.0	04 19:46:48.0	424	758
04 20:02:47.0	04 20:08:53.0	366	1198
04 21:02:14.0	04 21:24:28.0	1334	3449
05 09:19:07.0	05 09:41:10.0	1323	11534
05 18:51:02.0	05 19:11:58.0	1256	10662
05 19:42:22.0	05 19:46:46.0	264	696
05 21:00:56.0	05 21:07:04.0	368	180
06 00:52:00.0	06 00:56:21.0	261	239
06 09:22:21.0	06 09:39:45.0	1044	9612
06 12:52:26.0	06 13:14:51.0	1345	10416
06 14:18:38.0	06 14:32:36.0	838	10129
06 19:25:56.0	06 19:42:56.0	1020	10551
09 09:44:44.0	09 10:04:34.0	1190	10038
09 18:36:25.0	09 18:53:44.0	1039	10555
09 19:55:51.0	09 20:07:39.0	708	2206
09 21:54:49.0	09 22:10:37.0	948	2248
10 09:29:58.0	10 09:55:53.0	1555	9814
10 18:19:49.0	10 18:36:49.0	1020	10688
10 19:44:25.0	10 19:47:41.0	196	870
10 19:55:28.0	10 20:00:35.0	307	1450
10 20:27:47.0	10 20:46:18.0	1111	4111
10 21:43:20.0	10 21:51:04.0	464	1890
11 09:34:57.0	11 09:51:09.0	972	10002
11 18:45:33.0	11 19:00:37.0	904	10067
11 19:09:52.0	11 19:20:22.0	630	1477
11 19:50:33.0	11 20:01:38.0	665	1636
12 09:15:17.0	12 09:36:00.0	1243	9253
12 18:41:37.0	12 18:58:13.0	996	10484
12 19:50:21.0	12 19:57:43.0	442	1790
12 21:34:35.0	12 21:36:43.0	128	411
12 23:28:21.0	12 23:36:29.0	488	682
13 09:16:36.0	13 09:35:50.0	1154	9941
13 18:37:18.0	13 18:56:19.0	1141	10870
13 19:36:09.0	13 19:40:24.0	255	1017
13 21:32:51.0	13 21:45:49.0	778	3430
13 23:20:19.0	13 23:29:53.0	574	1456
16 00:24:43.0	16 00:29:20.0	277	56
16 09:14:26.0	16 09:33:38.0	1152	10168
16 18:33:17.0	16 18:50:49.0	1052	10490
16 19:55:33.0	16 20:01:35.0	362	1010
16 23:02:46.0	16 23:07:18.0	272	881
17 09:28:36.0	17 09:46:18.0	1062	10029
17 18:43:30.0	17 19:02:28.0	1138	10944
17 19:09:21.0	17 19:14:43.0	322	527
17 20:12:59.0	17 20:20:43.0	464	1306
17 23:55:50.0	17 23:59:44.0	234	250
18 08:46:04.0	18 09:14:15.0	1691	14356
18 18:38:42.0	18 19:01:52.0	1390	10950
18 19:45:39.0	18 19:57:02.0	683	1870
19 09:20:53.0	19 09:39:44.0	1131	2674
19 09:54:01.0	19 10:08:45.0	884	10210
19 18:57:52.0	19 19:17:59.0	1207	11924
19 23:00:54.0	19 23:13:09.0	735	528
20 09:24:14.0	20 09:45:23.0	1269	9919
20 19:06:03.0	20 19:23:29.0	1046	10844
20 21:56:50.0	20 22:02:05.0	315	1175
20 23:07:24.0	20 23:12:30.0	306	1247
23 09:40:49.0	23 10:03:44.0	1375	10530
23 18:50:49.0	23 19:19:10.0	1701	12105
23 20:06:16.0	23 20:10:40.0	264	683
24 09:23:18.0	24 09:39:45.0	987	9557
24 12:42:45.0	24 12:45:04.0	139	1057
24 13:36:43.0	24 13:39:04.0	141	1106
24 19:11:59.0	24 19:27:11.0	912	10166
24 20:07:44.0	24 20:16:22.0	518	1654
25 09:19:45.0	25 09:36:06.0	981	9729
25 12:37:21.0	25 12:39:42.0	141	1047
25 13:23:09.0	25 13:25:40.0	151	1151
25 19:03:09.0	25 19:20:34.0	1045	10134
25 19:44:57.0	25 19:49:39.0	282	859
25 23:55:23.0	26 00:00:42.0	319	192
26 09:33:31.0	26 09:52:53.0	1162	9914
26 12:37:59.0	26 12:40:25.0	146	1155
26 13:32:02.0	26 13:34:44.0	162	1130
26 19:15:34.0	26 19:35:17.0	1183	10135
26 20:08:22.0	26 20:14:47.0	385	867
26 23:52:35.0	26 23:58:41.0	366	404
27 09:36:28.0	27 09:53:39.0	1031	11763
02 07:41:37.0	02 07:50:11.0	514	2257
02 07:55:33.0	02 08:00:27.0	294	1549
02 08:06:40.0	02 08:09:02.0	142	339
02 15:12:10.0	02 15:15:10.0	180	938
02 15:42:07.0	02 15:45:29.0	202	652
02 16:03:54.0	02 16:08:15.0	261	879
02 19:10:11.0	02 19:14:19.0	248	1721
02 19:20:29.0	02 19:25:03.0	274	1906
02 19:31:50.0	02 19:34:03.0	133	148
03 10:02:34.0	03 10:17:08.0	874	3442
03 13:47:27.0	03 13:56:58.0	571	2591
03 14:09:38.0	03 14:18:32.0	534	2994
03 16:58:08.0	03 17:10:27.0	739	1470
03 17:23:32.0	03 17:35:32.0	720	595
03 18:50:52.0	03 18:53:46.0	174	914
03 19:20:03.0	03 19:24:33.0	270	823
04 10:04:15.0	04 10:12:37.0	502	3301
04 13:28:40.0	04 13:35:09.0	389	3876
04 19:03:21.0	04 19:09:13.0	352	1404
04 19:44:33.0	04 19:51:14.0	401	2224
05 16:56:24.0	05 17:03:04.0	400	1691
05 17:41:58.0	05 17:50:27.0	509	1993
05 17:58:04.0	05 17:59:51.0	107	165
06 15:15:08.0	06 15:25:06.0	598	3633
06 16:45:54.0	06 17:03:31.0	1057	3618
06 18:02:03.0	06 18:03:04.0	61	448
06 20:59:20.0	06 21:18:44.0	1164	7484
09 15:09:12.0	09 15:14:07.0	295	774
09 15:20:54.0	09 15:23:57.0	183	192
09 16:10:30.0	09 16:13:27.0	177	822
09 17:31:55.0	09 17:35:24.0	209	826
10 07:52:35.0	10 08:07:13.0	878	3842
10 08:13:07.0	10 08:15:53.0	166	605
10 08:56:35.0	10 09:03:00.0	385	1634
10 09:09:40.0	10 09:14:48.0	308	1568
10 09:31:31.0	10 09:36:36.0	305	659
10 10:18:26.0	10 10:27:09.0	523	3315
10 13:25:15.0	10 13:32:32.0	437	2093
10 13:40:44.0	10 13:52:35.0	711	3410
10 14:04:53.0	10 14:13:44.0	531	2909
11 21:36:47.0	11 21:40:31.0	224	251
12 15:18:44.0	12 15:21:09.0	145	571
12 17:30:51.0	12 17:35:04.0	253	797
13 07:37:11.0	13 07:47:46.0	635	2098
13 08:07:25.0	13 08:15:26.0	481	1465
13 08:21:30.0	13 08:23:43.0	133	374
13 15:46:17.0	13 15:56:44.0	627	3195
13 19:22:11.0	13 19:33:57.0	706	3646
13 20:01:54.0	13 20:03:47.0	113	246
13 20:14:23.0	13 20:16:38.0	135	338
16 07:34:47.0	16 07:52:37.0	1070	2291
16 07:57:41.0	16 08:07:58.0	617	2196
16 15:10:56.0	16 15:14:47.0	231	856
16 17:20:06.0	16 17:23:21.0	195	806
17 17:15:34.0	17 17:24:57.0	563	537
17 17:45:27.0	17 17:48:08.0	161	568
17 18:09:41.0	17 18:13:36.0	235	960
17 18:33:46.0	17 18:36:17.0	151	542
18 07:41:32.0	18 08:04:08.0	1356	3830
19 15:05:59.0	19 15:09:03.0	184	1224
19 15:35:12.0	19 15:36:33.0	81	394
19 15:49:33.0	19 15:52:29.0	176	504
19 17:14:59.0	19 17:25:33.0	634	5548
19 17:48:51.0	19 17:57:29.0	518	2065
19 18:10:21.0	19 18:23:35.0	794	3653
19 18:50:35.0	19 18:57:46.0	431	1863
20 07:38:44.0	20 07:43:48.0	304	2557
20 07:58:18.0	20 08:05:44.0	446	2911
23 07:47:55.0	23 07:52:26.0	271	4475
23 08:05:31.0	23 08:16:44.0	673	2017
23 10:27:38.0	23 10:41:29.0	831	2632
23 10:52:32.0	23 11:04:05.0	693	4445
23 11:54:22.0	23 12:15:28.0	1266	7036
23 12:28:42.0	23 12:36:11.0	449	996
23 12:52:40.0	23 12:53:56.0	76	314
23 15:59:57.0	23 16:07:21.0	444	807
23 17:22:33.0	23 17:25:03.0	150	614
24 07:44:28.0	24 07:56:15.0	707	2454
24 08:02:40.0	24 08:13:03.0	623	2113
02 07:18:51.0	02 07:42:13.0	1402	11152
02 12:41:56.0	02 13:13:35.0	1899	13524
03 03:17:01.0	03 03:34:16.0	1035	13520
03 12:27:24.0	03 12:59:32.0	1928	13095
03 18:16:53.0	03 18:26:04.0	551	1502
03 19:07:28.0	03 19:18:06.0	638	1118
04 03:46:10.0	04 04:04:08.0	1078	13094
04 04:42:48.0	04 04:47:05.0	257	1242
04 10:01:09.0	04 10:12:29.0	680	1950
04 12:22:06.0	04 12:53:15.0	1869	13160
04 18:00:53.0	04 18:06:59.0	366	1354
04 18:34:15.0	04 18:37:28.0	193	664
04 18:46:53.0	04 18:51:25.0	272	1648
05 03:25:41.0	05 03:42:55.0	1034	13213
05 04:27:19.0	05 04:39:58.0	759	2387
05 13:13:31.0	05 13:46:54.0	2003	13523
06 02:50:15.0	06 03:08:41.0	1106	13197
06 04:16:22.0	06 04:28:34.0	732	2885
06 04:53:56.0	06 04:58:12.0	256	218
06 09:55:26.0	06 10:01:15.0	349	690
06 12:29:11.0	06 12:33:50.0	279	60
06 12:56:34.0	06 13:32:42.0	2168	14024
06 13:42:40.0	06 13:47:52.0	312	1051
09 07:50:30.0	09 08:38:35.0	2885	11783
09 12:39:07.0	09 13:10:48.0	1901	13963
10 04:32:33.0	10 04:51:18.0	1125	13530
10 12:35:06.0	10 13:07:17.0	1931	13139
10 18:29:42.0	10 18:34:34.0	292	904
10 18:43:02.0	10 18:51:33.0	511	2138
10 19:12:21.0	10 19:21:35.0	554	2229
10 19:41:11.0	10 20:18:45.0	2254	12837
10 20:26:50.0	10 20:34:46.0	476	2499
10 23:13:42.0	10 23:41:42.0	1680	15653
11 05:16:05.0	11 05:36:21.0	1216	13151
11 09:13:55.0	11 09:16:04.0	129	72
11 12:30:42.0	11 13:01:35.0	1853	13135
12 04:47:37.0	12 05:10:58.0	1401	13769
12 12:27:45.0	12 12:58:37.0	1852	13068
13 03:02:46.0	13 03:22:33.0	1187	13357
13 04:04:07.0	13 04:08:49.0	282	1347
13 08:40:00.0	13 08:46:11.0	371	773
13 10:45:12.0	13 10:50:57.0	345	1153
13 11:04:50.0	13 11:10:12.0	322	893
13 12:58:37.0	13 13:25:32.0	1615	13176
16 07:40:09.0	16 08:21:59.0	2510	11734
16 10:05:31.0	16 10:09:46.0	255	1202
16 10:25:21.0	16 10:29:23.0	242	107
16 11:42:18.0	16 12:14:00.0	1902	13153
16 15:55:32.0	16 16:25:34.0	1802	13522
16 19:32:41.0	16 20:02:44.0	1803	14046
17 03:52:16.0	17 04:24:12.0	1916	15622
17 12:39:35.0	17 13:11:30.0	1915	13167
18 04:41:38.0	18 05:00:50.0	1152	12781
18 05:07:15.0	18 05:10:27.0	192	725
18 12:24:45.0	18 12:52:23.0	1658	13550
19 03:22:13.0	19 03:40:03.0	1070	13593
19 04:24:19.0	19 04:29:49.0	330	2496
19 12:06:57.0	19 12:11:27.0	270	759
19 12:49:31.0	19 12:52:25.0	174	107
19 13:08:00.0	19 13:35:00.0	1620	13775
20 02:57:32.0	20 03:14:41.0	1029	13102
20 04:07:06.0	20 04:13:02.0	356	1212
20 12:55:21.0	20 13:31:46.0	2185	13406
23 07:52:06.0	23 08:31:19.0	2353	11803
23 11:45:34.0	23 12:17:41.0	1927	13441
24 03:58:48.0	24 04:18:50.0	1202	13574
24 12:39:27.0	24 13:06:49.0	1642	13190
25 05:33:18.0	25 05:56:50.0	1412	13046
25 12:22:01.0	25 12:47:45.0	1544	13201
26 04:31:36.0	26 04:51:46.0	1210	13127
26 13:09:46.0	26 13:39:56.0	1810	13202
27 03:03:37.0	27 03:22:51.0	1154	13141
27 03:57:18.0	27 04:10:04.0	766	2140
27 09:12:02.0	27 09:19:52.0	470	785
27 11:13:06.0	27 11:18:57.0	351	1045
27 11:38:26.0	27 11:42:28.0	242	1218
27 13:19:07.0	27 13:48:56.0	1789	14264
02 08:03:26.0	02 08:35:39.0	1933	13122
02 17:44:56.0	02 18:19:33.0	2077	12574
02 18:28:49.0	02 18:36:45.0	476	129
03 11:50:54.0	03 12:26:24.0	2130	13440
03 18:13:14.0	03 18:57:48.0	2674	11848
04 08:07:43.0	04 08:49:50.0	2527	13505
04 18:14:02.0	04 19:01:58.0	2876	14740
05 08:18:02.0	05 09:02:39.0	2677	13480
05 17:38:00.0	05 18:21:36.0	2616	12772
06 08:12:17.0	06 08:40:44.0	1707	13943
06 16:41:24.0	06 16:48:53.0	449	3101
06 17:03:37.0	06 17:37:43.0	2046	10701
09 08:10:38.0	09 08:54:42.0	2644	12369
09 16:51:43.0	09 17:31:11.0	2368	12425
09 18:07:13.0	09 18:38:18.0	1865	6143
09 20:21:00.0	09 20:26:27.0	327	6273
10 11:36:21.0	10 12:15:32.0	2351	13168
10 17:50:27.0	10 18:31:29.0	2462	14742
11 08:10:25.0	11 08:49:14.0	2329	13004
11 16:14:40.0	11 16:47:19.0	1959	10144
11 18:06:07.0	11 18:15:49.0	582	1594
11 18:26:31.0	11 18:51:57.0	1526	6186
12 08:03:19.0	12 08:42:58.0	2379	13384
12 16:17:59.0	12 16:49:00.0	1861	9315
12 16:54:20.0	12 16:56:37.0	137	117
12 17:45:42.0	12 18:02:56.0	1034	4575
13 07:58:14.0	13 08:33:37.0	2123	15144
13 17:20:16.0	13 18:00:12.0	2396	13244
16 08:14:23.0	16 08:51:51.0	2248	13046
16 16:45:42.0	16 17:21:48.0	2166	11942
16 17:31:53.0	16 17:41:13.0	560	2920
17 11:16:10.0	17 11:25:39.0	569	1051
17 11:33:24.0	17 11:38:18.0	294	6843
17 11:56:02.0	17 12:31:41.0	2139	12959
17 17:28:45.0	17 18:05:18.0	2193	11378
18 08:09:34.0	18 08:47:24.0	2270	12831
18 17:21:45.0	18 17:49:29.0	1664	7818
18 17:58:33.0	18 18:18:06.0	1173	5848
19 07:54:02.0	19 08:31:30.0	2248	12823
19 16:46:12.0	19 17:22:19.0	2167	12531
20 08:24:39.0	20 08:47:49.0	1390	11508
20 16:55:18.0	20 17:28:51.0	2013	12632
23 07:56:41.0	23 08:11:55.0	914	4028
23 08:28:31.0	23 08:42:39.0	848	8210
23 17:43:22.0	23 18:33:08.0	2986	10278
23 20:02:22.0	23 20:17:18.0	896	5357
24 11:36:21.0	24 12:12:33.0	2172	13830
02 09:09:28.0	02 09:58:51.0	2963	45484
02 21:02:30.0	02 21:37:45.0	2115	38565
03 09:51:36.0	03 10:46:26.0	3290	45215
03 20:34:37.0	03 21:13:45.0	2348	37732
04 08:50:44.0	04 09:30:10.0	2366	14155
04 18:07:21.0	04 18:19:25.0	724	3063
04 18:24:48.0	04 18:57:08.0	1940	14157
05 09:23:36.0	05 10:13:12.0	2976	45528
05 20:38:00.0	05 21:13:29.0	2129	36662
06 09:30:34.0	06 10:16:30.0	2756	45810
06 12:17:21.0	06 12:27:25.0	604	2162
06 12:34:20.0	06 12:41:02.0	402	1752
06 16:15:53.0	06 16:54:57.0	2344	41144
09 09:24:53.0	09 10:29:38.0	3885	50010
09 18:23:42.0	09 19:17:08.0	3206	50454
10 09:34:02.0	10 10:28:00.0	3238	45185
10 20:56:14.0	10 21:41:04.0	2690	38160
11 09:33:52.0	11 10:33:34.0	3582	46031
11 20:01:44.0	11 20:44:12.0	2548	50761
12 09:20:56.0	12 09:34:06.0	790	4057
12 09:43:17.0	12 10:13:05.0	1788	40542
12 20:47:39.0	12 21:27:01.0	2362	45526
13 08:58:45.0	13 09:47:15.0	2910	16257
13 11:39:36.0	13 11:57:31.0	1075	23686
13 20:51:08.0	13 22:14:03.0	4975	82352
16 09:41:58.0	16 10:44:41.0	3763	45140
16 17:33:04.0	16 18:01:38.0	1714	23472
16 18:39:30.0	16 19:36:18.0	3408	20033
17 09:02:39.0	17 09:52:00.0	2961	45109
17 15:32:30.0	17 15:42:50.0	620	10397
17 16:38:47.0	17 16:56:44.0	1077	6523
17 19:37:31.0	17 20:29:52.0	3141	46885
18 08:46:29.0	18 09:14:06.0	1657	11084
18 13:30:18.0	18 13:43:06.0	768	8374
19 09:44:20.0	19 10:35:51.0	3091	49622
19 18:26:53.0	19 19:25:46.0	3533	47197
20 09:30:54.0	20 10:15:46.0	2692	44467
20 20:26:32.0	20 21:21:41.0	3309	47504
23 05:37:04.0	23 06:01:41.0	1477	27819
23 10:16:57.0	23 10:59:30.0	2553	45489
23 19:12:44.0	23 19:53:12.0	2428	47320
23 19:59:22.0	23 20:06:41.0	439	2773
24 08:47:27.0	24 10:05:12.0	4665	27457
24 20:15:20.0	24 20:56:20.0	2460	45827
25 10:34:26.0	25 11:21:04.0	2798	38745
25 17:50:14.0	25 18:23:23.0	1989	9094
25 19:40:01.0	25 20:02:13.0	1332	12193
25 21:01:44.0	25 21:35:42.0	2038	37985
26 10:17:28.0	26 10:54:38.0	2230	50223
26 20:32:58.0	26 21:10:21.0	2243	45231
27 09:21:49.0	27 09:38:16.0	987	7856
27 10:32:30.0	27 11:05:22.0	1972	41028
27 17:49:18.0	27 19:09:08.0	4790	52143
27 19:26:34.0	27 20:20:21.0	3227	22708
27 20:28:31.0	27 20:57:27.0	1736	13442
02 14:07:20.0	02 14:11:56.0	276	1051
02 14:30:18.0	02 15:00:25.0	1807	9031
02 15:40:01.0	02 15:54:36.0	875	5535
02 20:24:24.0	02 20:55:06.0	1842	12964
04 07:41:06.0	04 08:23:00.0	2514	12853
04 13:34:07.0	04 14:21:21.0	2834	18309
06 16:08:11.0	06 16:37:40.0	1769	9423
06 20:15:09.0	06 20:42:21.0	1632	10302
09 13:57:58.0	09 14:01:15.0	197	692
09 14:26:43.0	09 14:31:43.0	300	933
10 15:18:11.0	10 15:46:18.0	1687	9234
10 20:32:22.0	10 20:58:43.0	1581	10477
13 07:45:04.0	13 08:21:30.0	2186	9537
13 13:39:26.0	13 14:13:21.0	2035	12195
13 15:36:46.0	13 15:58:56.0	1330	10839
13 20:20:32.0	13 20:57:56.0	2244	14251
16 15:12:43.0	16 15:41:33.0	1730	9333
16 20:26:33.0	16 20:52:03.0	1530	10634
19 15:25:37.0	19 15:51:08.0	1531	9390
19 20:20:56.0	19 20:47:36.0	1600	10378
20 16:15:04.0	20 16:49:48.0	2084	10944
20 20:23:29.0	20 20:53:41.0	1812	14078
24 07:50:23.0	24 08:25:52.0	2129	12329
24 13:44:07.0	24 14:05:45.0	1298	10450
24 15:31:52.0	24 16:02:01.0	1809	10936
24 20:21:44.0	24 20:54:27.0	1963	14070
26 15:14:55.0	26 15:22:12.0	437	2437
26 15:28:01.0	26 15:58:48.0	1847	8954
26 20:32:54.0	26 20:56:23.0	1409	10340
27 15:19:19.0	27 15:51:02.0	1903	10311
27 20:21:02.0	27 20:50:59.0	1797	13763
27 21:34:21.0	27 21:38:06.0	225	850
27 23:21:34.0	27 23:24:30.0	176	4881
02 07:34:28.0	02 07:50:18.0	950	9195
02 08:06:47.0	02 08:24:59.0	1092	10591
02 08:53:33.0	02 08:56:48.0	195	1153
02 13:30:32.0	02 13:43:35.0	783	15563
02 14:48:19.0	02 14:52:27.0	248	1781
02 19:38:53.0	02 19:43:43.0	290	943
02 19:48:56.0	02 19:53:01.0	245	85
03 09:46:37.0	03 09:51:15.0	278	2536
03 14:24:49.0	03 14:27:11.0	142	1049
03 14:34:59.0	03 14:37:26.0	147	1638
03 15:19:10.0	03 15:23:12.0	242	3605
03 15:29:12.0	03 15:30:39.0	87	270
03 17:24:29.0	03 17:26:01.0	92	266
03 17:32:48.0	03 17:34:23.0	95	367
03 20:15:05.0	03 20:22:30.0	445	2720
04 08:37:54.0	04 08:47:03.0	549	2704
04 08:52:53.0	04 08:54:40.0	107	778
04 13:04:46.0	04 13:14:31.0	585	1470
04 14:06:36.0	04 14:11:41.0	305	2535
04 14:29:15.0	04 14:44:21.0	906	4621
04 14:59:49.0	04 15:09:39.0	590	3092
04 15:33:58.0	04 15:40:14.0	376	2597
04 15:46:01.0	04 15:51:00.0	299	2496
05 08:22:43.0	05 08:40:46.0	1083	4399
05 08:49:55.0	05 08:51:11.0	76	279
05 10:44:12.0	05 11:11:59.0	1667	10559
05 11:19:08.0	05 11:33:57.0	889	11151
05 11:49:18.0	05 11:53:42.0	264	2921
05 12:41:33.0	05 12:57:27.0	954	6606
05 13:02:49.0	05 13:06:16.0	207	1148
05 14:28:57.0	05 14:41:29.0	752	3403
05 16:18:26.0	05 16:21:59.0	213	1084
05 16:31:44.0	05 16:33:48.0	124	715
05 20:03:22.0	05 20:07:29.0	247	975
05 20:20:31.0	05 20:24:00.0	209	1508
05 20:37:12.0	05 20:39:40.0	148	228
06 09:06:52.0	06 09:13:09.0	377	2704
06 09:25:30.0	06 09:26:37.0	67	257
06 13:06:45.0	06 13:11:05.0	260	2467
06 14:13:35.0	06 14:19:18.0	343	2488
06 14:34:09.0	06 14:46:43.0	754	6252
06 14:55:02.0	06 15:10:37.0	935	7669
06 20:01:55.0	06 20:04:21.0	146	1044
06 20:24:29.0	06 20:30:56.0	387	2411
09 08:53:51.0	09 09:11:24.0	1053	10464
09 09:40:03.0	09 09:53:27.0	804	8330
09 10:00:37.0	09 10:04:49.0	252	1768
09 11:22:24.0	09 11:43:24.0	1260	11716
09 12:07:16.0	09 12:29:47.0	1351	13640
09 13:41:39.0	09 14:03:36.0	1317	12500
09 14:10:18.0	09 14:13:43.0	205	1152
09 14:57:10.0	09 15:01:40.0	270	2515
09 16:35:40.0	09 16:37:06.0	86	113
09 20:27:35.0	09 20:34:23.0	408	2797
10 10:19:05.0	10 10:24:58.0	353	2546
10 13:51:28.0	10 13:57:01.0	333	1148
10 14:28:19.0	10 14:42:03.0	824	8988
10 15:14:53.0	10 15:23:28.0	515	4176
10 19:32:35.0	10 19:34:50.0	135	1029
10 19:47:23.0	10 19:50:44.0	201	1034
11 09:13:44.0	11 09:18:31.0	287	2494
11 10:34:05.0	11 10:52:03.0	1078	6653
11 11:16:01.0	11 11:19:32.0	211	1136
11 11:35:43.0	11 11:48:12.0	749	6218
11 13:23:43.0	11 13:27:36.0	233	1322
11 13:34:32.0	11 13:38:02.0	210	1470
11 14:16:28.0	11 14:28:42.0	734	2905
11 19:50:36.0	11 19:56:09.0	333	1476
12 09:38:03.0	12 09:43:00.0	297	2273
12 10:13:25.0	12 10:14:47.0	82	258
12 10:21:17.0	12 10:23:42.0	145	279
12 11:21:36.0	12 11:25:15.0	219	2207
12 11:59:56.0	12 12:04:23.0	267	1969
12 12:57:28.0	12 13:01:35.0	247	2494
12 13:28:33.0	12 13:33:20.0	287	2155
12 20:00:46.0	12 20:06:52.0	366	2496
13 09:42:55.0	13 09:48:22.0	327	3858
13 10:46:48.0	13 10:53:49.0	421	2604
13 11:21:24.0	13 11:43:36.0	1332	7464
13 11:50:18.0	13 12:04:11.0	833	6199
13 12:44:51.0	13 12:53:59.0	548	8593
13 13:28:36.0	13 13:46:05.0	1049	8526
13 13:55:10.0	13 13:59:19.0	249	1183
13 14:12:25.0	13 14:15:24.0	179	1548
13 15:07:11.0	13 15:15:13.0	482	2598
13 20:08:33.0	13 20:13:32.0	299	2529
16 07:59:35.0	16 08:29:22.0	1787	14310
16 08:45:17.0	16 08:59:38.0	861	8067
16 09:32:33.0	16 09:39:06.0	393	2445
16 10:11:19.0	16 10:36:39.0	1520	13142
16 11:00:41.0	16 11:04:26.0	225	1750
16 11:11:54.0	16 11:26:03.0	849	7667
16 17:25:50.0	16 18:08:45.0	2575	19918
16 20:27:26.0	16 20:33:51.0	385	2758
17 07:57:09.0	17 08:40:33.0	2604	19949
17 12:12:32.0	17 12:18:42.0	370	2779
17 14:48:46.0	17 15:03:59.0	913	11179
17 15:09:44.0	17 15:24:39.0	895	10586
17 17:10:07.0	17 17:20:22.0	615	1792
17 20:20:32.0	17 20:22:29.0	117	1043
17 20:34:17.0	17 20:37:50.0	213	1249
18 08:12:51.0	18 08:34:07.0	1276	6986
18 08:41:49.0	18 09:07:23.0	1534	9860
18 09:22:11.0	18 09:23:14.0	63	394
18 10:30:42.0	18 10:45:43.0	901	5269
18 12:33:24.0	18 12:46:49.0	805	5425
18 13:58:28.0	18 14:05:46.0	438	1991
18 20:28:04.0	18 20:34:32.0	388	2603
19 08:12:28.0	19 08:31:05.0	1117	9903
19 08:53:31.0	19 09:13:28.0	1197	7872
19 19:43:58.0	19 19:50:52.0	414	2675
20 08:45:27.0	20 08:54:21.0	534	3881
20 10:42:14.0	20 10:43:58.0	104	258
20 11:00:13.0	20 11:01:57.0	104	279
20 13:07:41.0	20 13:10:35.0	174	306
20 13:22:20.0	20 13:25:47.0	207	2747
20 14:21:15.0	20 14:25:25.0	250	1605
20 14:32:24.0	20 14:34:10.0	106	799
20 19:35:26.0	20 19:42:22.0	416	2801
23 08:17:23.0	23 08:37:21.0	1198	8889
23 08:47:50.0	23 09:03:16.0	926	10607
23 11:30:36.0	23 11:38:13.0	457	2787
23 12:00:40.0	23 12:05:32.0	292	2272
23 12:34:10.0	23 12:48:35.0	865	9414
23 12:54:46.0	23 13:10:35.0	949	9480
23 14:30:05.0	23 14:34:40.0	275	2931
23 19:14:29.0	23 19:20:59.0	390	2475
23 19:27:42.0	23 19:30:32.0	170	1156
23 20:31:11.0	23 20:37:12.0	361	2653
24 08:57:23.0	24 09:01:36.0	253	2252
24 09:54:21.0	24 09:56:31.0	130	226
24 20:05:19.0	24 20:11:59.0	400	2717
25 08:47:07.0	25 08:56:19.0	552	2461
25 09:58:14.0	25 10:00:01.0	107	683
25 10:21:43.0	25 10:23:36.0	113	734
25 11:05:05.0	25 11:08:37.0	212	1269
25 11:17:43.0	25 11:27:02.0	559	3784
25 12:11:03.0	25 12:17:21.0	378	2130
25 13:34:15.0	25 13:39:42.0	327	2764
25 14:12:01.0	25 14:21:32.0	571	3047
25 20:12:44.0	25 20:19:26.0	402	2574
26 08:27:29.0	26 08:39:45.0	736	3870
26 08:51:31.0	26 08:53:16.0	105	323
26 09:01:11.0	26 09:02:31.0	80	297
26 10:24:33.0	26 10:46:01.0	1288	8417
26 11:10:47.0	26 11:39:22.0	1715	11070
26 12:58:56.0	26 13:02:39.0	223	1348
26 13:13:10.0	26 13:15:43.0	153	1052
26 14:27:07.0	26 14:35:35.0	508	2875
26 19:10:33.0	26 19:15:16.0	283	2561
27 09:19:12.0	27 09:23:52.0	280	2977
27 15:51:13.0	27 15:52:35.0	82	304
27 16:19:24.0	27 16:21:02.0	98	344
27 19:58:13.0	27 20:04:15.0	362	1406
27 20:10:36.0	27 20:14:06.0	210	2018
02 08:07:28.0	02 08:36:44.0	1756	9349
02 15:12:02.0	02 15:29:35.0	1053	5148
02 15:41:20.0	02 15:55:48.0	868	7667
02 16:28:35.0	02 16:51:29.0	1374	6629
03 08:01:32.0	03 08:26:37.0	1505	9330
03 16:28:44.0	03 17:02:12.0	2008	12252
04 08:10:10.0	04 08:36:02.0	1552	9465
04 15:09:54.0	04 15:47:53.0	2279	13899
04 15:59:52.0	04 16:00:51.0	59	55
09 08:46:38.0	09 09:29:59.0	2601	13992
09 15:36:27.0	09 16:12:43.0	2176	12199
10 07:57:36.0	10 08:25:31.0	1675	9307
10 15:34:34.0	10 15:53:17.0	1123	5136
10 16:10:50.0	10 16:30:49.0	1199	6355
11 07:55:54.0	11 08:19:25.0	1411	9366
11 16:13:27.0	11 16:30:42.0	1035	5196
11 16:42:15.0	11 16:56:58.0	883	6744
12 08:03:57.0	12 08:40:09.0	2172	9372
12 13:40:06.0	12 14:11:45.0	1899	12156
12 14:24:22.0	12 14:42:42.0	1100	8940
12 15:34:25.0	12 15:36:07.0	102	181
13 11:00:36.0	13 11:25:32.0	1496	8899
13 12:33:06.0	13 12:47:39.0	873	6971
13 14:16:45.0	13 14:31:34.0	889	5754
13 16:21:03.0	13 16:41:12.0	1209	6282
16 08:15:20.0	16 08:54:13.0	2333	9560
16 15:47:45.0	16 16:06:50.0	1145	6160
16 16:16:33.0	16 16:32:00.0	927	6341
17 08:03:52.0	17 08:26:33.0	1361	9493
17 16:40:44.0	17 17:20:21.0	2377	12161
18 08:00:23.0	18 08:34:51.0	2068	9363
18 16:44:44.0	18 17:08:11.0	1407	5164
18 17:21:32.0	18 17:34:51.0	799	6384
19 08:08:56.0	19 08:33:16.0	1460	9318
19 15:41:35.0	19 16:05:02.0	1407	6015
19 16:10:29.0	19 16:17:23.0	414	3049
19 16:23:20.0	19 16:34:24.0	664	2861
20 08:03:56.0	20 08:30:49.0	1613	9209
20 15:05:31.0	20 15:27:07.0	1296	5292
20 15:52:25.0	20 16:08:47.0	982	6876
23 08:09:00.0	23 08:33:15.0	1455	9325
23 15:57:37.0	23 16:19:38.0	1321	5134
23 16:26:20.0	23 16:40:44.0	864	6312
24 07:59:19.0	24 08:23:32.0	1453	9328
24 15:49:57.0	24 16:24:03.0	2046	11314
25 08:08:14.0	25 08:31:25.0	1391	9793
25 15:45:08.0	25 16:10:03.0	1495	5164
25 16:26:27.0	25 16:40:35.0	848	6365
26 08:04:21.0	26 08:32:53.0	1712	9371
26 14:25:44.0	26 14:55:47.0	1803	12475
26 15:53:24.0	26 16:11:36.0	1092	6643
27 08:06:54.0	27 08:32:55.0	1561	9529
27 14:37:34.0	27 14:52:30.0	896	4460
27 15:12:37.0	27 15:30:01.0	1044	8239
27 16:09:04.0	27 16:26:32.0	1048	7091
02 12:31:17.0	02 12:46:38.0	921	4687
02 15:40:13.0	02 16:06:39.0	1586	7686
02 19:06:56.0	02 19:25:10.0	1094	3591
03 10:17:30.0	03 10:27:39.0	609	2300
03 11:06:29.0	03 11:23:45.0	1036	7215
03 15:39:08.0	03 15:56:45.0	1057	5903
04 11:23:39.0	04 12:05:37.0	2518	17561
04 16:40:26.0	04 17:42:18.0	3712	18056
04 18:29:30.0	04 18:45:29.0	959	2680
04 19:11:42.0	04 19:30:21.0	1119	3422
06 11:18:22.0	06 13:11:48.0	6806	22339
09 08:45:41.0	09 09:13:50.0	1689	6193
09 12:06:33.0	09 12:41:43.0	2110	17548
09 17:26:56.0	09 18:28:50.0	3714	18032
10 12:19:58.0	10 12:32:48.0	770	4523
10 16:40:49.0	10 17:15:10.0	2061	8010
10 19:34:20.0	10 19:51:34.0	1034	3510
11 11:03:47.0	11 11:43:52.0	2405	17905
11 17:34:21.0	11 18:43:46.0	4165	18497
11 18:55:48.0	11 19:17:41.0	1313	2671
11 20:23:31.0	11 20:39:29.0	958	2952
12 14:44:07.0	12 14:54:53.0	646	4642
12 17:52:27.0	12 18:11:51.0	1164	5894
13 09:32:06.0	13 09:42:56.0	650	1383
13 10:31:27.0	13 10:39:55.0	508	2947
13 11:00:06.0	13 11:51:09.0	3063	16992
13 14:30:06.0	13 14:51:24.0	1278	7735
13 15:08:07.0	13 15:10:24.0	137	175
13 19:07:15.0	13 19:37:14.0	1799	8675
16 14:07:30.0	16 14:44:29.0	2219	18844
16 19:15:20.0	16 19:58:50.0	2610	18202
17 10:37:36.0	17 11:18:15.0	2439	17930
17 17:14:11.0	17 18:13:38.0	3567	17977
18 11:17:57.0	18 11:51:42.0	2025	17903
18 18:09:36.0	18 19:07:25.0	3469	17993
19 12:01:00.0	19 12:14:37.0	817	4543
19 17:33:59.0	19 17:55:04.0	1265	5959
23 10:09:47.0	23 10:56:41.0	2814	15262
23 11:06:50.0	23 11:44:08.0	2238	14434
23 13:30:38.0	23 13:43:46.0	788	4620
23 17:44:50.0	23 18:04:17.0	1167	5687
24 11:18:57.0	24 11:49:29.0	1832	17226
24 14:34:37.0	24 15:08:40.0	2043	15362
24 19:08:53.0	24 19:24:56.0	963	2894
25 11:42:53.0	25 11:57:33.0	880	4785
25 16:08:35.0	25 16:33:33.0	1498	5919
26 10:42:34.0	26 11:16:29.0	2035	18614
26 18:10:18.0	26 19:18:01.0	4063	18079
02 00:56:24.0	02 01:26:14.0	1790	13132
02 07:52:16.0	02 08:02:32.0	616	4185
02 14:48:10.0	02 14:55:27.0	437	3257
02 15:23:01.0	02 15:26:11.0	190	867
02 17:29:16.0	02 18:03:59.0	2083	13333
02 18:49:02.0	02 19:13:07.0	1445	4658
02 23:55:37.0	03 00:19:41.0	1444	13336
03 07:50:14.0	03 08:06:06.0	952	6373
03 14:39:58.0	03 15:18:06.0	2288	9526
03 19:32:57.0	03 20:13:04.0	2407	19895
03 22:14:14.0	03 22:54:48.0	2434	20292
04 07:52:22.0	04 08:10:39.0	1097	2753
04 08:26:52.0	04 08:38:56.0	724	3799
04 12:51:11.0	04 13:05:42.0	871	3474
05 00:52:51.0	05 01:02:07.0	556	2670
05 07:41:24.0	05 07:51:27.0	603	2906
05 15:03:31.0	05 15:25:50.0	1339	3839
05 21:29:18.0	05 21:37:07.0	469	3548
06 00:13:12.0	06 00:38:09.0	1497	12058
06 03:27:51.0	06 03:29:11.0	80	214
06 03:40:10.0	06 03:59:59.0	1189	8198
06 04:16:31.0	06 04:34:09.0	1058	10586
06 07:42:52.0	06 07:54:15.0	683	3682
06 15:17:35.0	06 15:44:49.0	1634	4909
06 16:27:25.0	06 16:58:57.0	1892	7910
06 17:31:35.0	06 18:02:44.0	1869	11901
06 21:17:29.0	06 21:39:09.0	1300	11993
06 21:44:44.0	06 21:59:56.0	912	6780
09 00:58:13.0	09 01:18:29.0	1216	11182
09 07:39:15.0	09 08:08:15.0	1740	6730
09 14:37:46.0	09 14:40:57.0	191	730
09 15:33:34.0	09 15:49:05.0	931	4207
09 15:58:57.0	09 16:11:47.0	770	1978
09 21:36:07.0	09 22:05:45.0	1778	13763
09 22:59:26.0	09 23:06:01.0	395	2096
09 23:36:10.0	09 23:41:44.0	334	1918
10 00:42:15.0	10 01:09:38.0	1643	15635
10 10:25:52.0	10 10:39:35.0	823	2904
10 12:23:19.0	10 12:31:05.0	466	1906
10 12:54:33.0	10 13:12:19.0	1066	3969
10 20:04:20.0	10 20:14:45.0	625	3014
11 13:07:47.0	11 13:17:15.0	568	2704
11 19:48:00.0	11 20:04:08.0	968	3039
12 07:52:02.0	12 08:02:57.0	655	3092
12 14:42:25.0	12 14:51:18.0	533	2635
12 15:45:52.0	12 15:51:02.0	310	757
12 23:48:50.0	13 00:04:26.0	936	7197
13 04:14:16.0	13 04:31:56.0	1060	7705
13 13:06:34.0	13 13:15:39.0	545	2940
13 19:50:24.0	13 20:25:13.0	2089	15513
13 22:38:28.0	13 23:14:31.0	2163	18416
16 00:07:42.0	16 00:20:55.0	793	459
16 01:15:51.0	16 01:33:48.0	1077	7459
16 07:50:27.0	16 08:08:49.0	1102	7461
16 14:43:24.0	16 14:47:57.0	273	1529
16 15:25:33.0	16 15:39:14.0	821	3514
16 22:05:10.0	16 22:13:34.0	504	2855
17 00:59:26.0	17 01:11:53.0	747	2925
17 07:47:26.0	17 08:01:01.0	815	4459
17 14:49:32.0	17 15:11:16.0	1304	8066
17 16:03:30.0	17 16:12:42.0	552	3344
17 16:41:46.0	17 16:51:46.0	600	3211
18 07:53:48.0	18 08:03:10.0	562	2283
18 09:03:24.0	18 09:11:21.0	477	2101
18 09:17:44.0	18 09:24:16.0	392	2548
18 09:29:19.0	18 09:31:42.0	143	311
18 09:39:47.0	18 09:43:10.0	203	679
18 13:02:19.0	18 13:15:29.0	790	2533
18 19:49:30.0	18 20:01:22.0	712	2533
18 20:09:28.0	18 20:13:23.0	235	580
19 10:12:02.0	19 10:34:16.0	1334	3776
19 15:09:25.0	19 15:16:28.0	423	292
19 18:00:03.0	19 18:04:14.0	251	256
19 18:19:13.0	19 18:28:17.0	544	2992
19 19:16:53.0	19 19:26:27.0	574	1853
19 20:20:15.0	19 20:51:02.0	1847	12990
20 00:38:09.0	20 01:08:36.0	1827	16343
20 07:46:07.0	20 07:56:08.0	601	4426
20 14:41:52.0	20 14:51:32.0	580	3412
20 16:24:57.0	20 16:35:20.0	623	3020
20 16:55:39.0	20 16:57:44.0	125	333
20 19:09:36.0	20 19:11:10.0	94	357
20 19:30:19.0	20 20:00:03.0	1784	3993
20 22:48:10.0	20 23:09:13.0	1263	11505
23 07:51:52.0	23 08:07:31.0	939	4498
23 14:42:42.0	23 14:47:24.0	282	1532
23 16:13:25.0	23 16:21:04.0	459	3557
23 17:50:41.0	23 18:07:06.0	985	7493
23 19:44:00.0	23 20:04:52.0	1252	8015
23 22:35:43.0	23 22:45:11.0	568	6149
23 23:36:37.0	23 23:50:47.0	850	6394
24 07:51:49.0	24 08:03:20.0	691	4352
24 15:07:40.0	24 15:09:49.0	129	4419
24 16:38:21.0	24 16:44:27.0	366	2022
24 18:17:13.0	24 18:54:38.0	2245	20442
24 19:36:54.0	24 20:22:29.0	2735	18182
02 09:39:09.0	02 09:54:52.0	943	6442
02 11:22:04.0	02 11:42:15.0	1211	6173
02 13:38:28.0	02 14:04:07.0	1539	21207
02 15:57:10.0	02 16:09:11.0	721	14781
02 16:32:45.0	02 17:08:18.0	2133	11696
03 10:00:36.0	03 10:45:57.0	2721	15125
03 10:55:48.0	03 11:19:49.0	1441	12634
03 11:39:28.0	03 11:59:03.0	1175	8169
04 09:13:32.0	04 09:46:52.0	2000	20500
04 20:23:08.0	04 20:47:17.0	1449	18445
05 07:37:43.0	05 08:22:42.0	2699	22630
05 08:28:54.0	05 08:35:18.0	384	899
05 18:43:29.0	05 19:16:34.0	1985	18259
06 07:37:15.0	06 08:03:26.0	1571	22824
06 18:38:56.0	06 19:32:20.0	3204	18288
10 19:36:52.0	10 19:56:15.0	1163	18192
10 21:16:00.0	10 21:45:10.0	1750	20143
11 00:20:58.0	11 00:55:44.0	2086	26153
11 07:40:07.0	11 08:11:00.0	1853	21367
11 08:22:18.0	11 08:30:35.0	497	3019
11 17:09:31.0	11 17:38:20.0	1729	16639
11 18:05:53.0	11 19:41:12.0	5719	37428
12 07:42:37.0	12 08:16:28.0	2031	20496
12 18:35:02.0	12 19:13:43.0	2321	18244
16 07:44:39.0	16 08:26:12.0	2493	23342
16 20:28:48.0	16 20:39:33.0	645	14576
16 22:45:09.0	16 23:05:17.0	1208	15410
17 07:54:51.0	17 08:28:47.0	2036	20042
17 19:21:19.0	17 19:32:35.0	676	16318
17 19:48:37.0	17 20:03:46.0	909	3482
18 08:02:43.0	18 08:34:50.0	1927	20077
18 19:30:21.0	18 19:56:57.0	1596	18395
19 07:58:13.0	19 08:30:20.0	1927	20052
19 19:10:18.0	19 19:18:57.0	519	13820
19 19:24:49.0	19 19:49:19.0	1470	10390
20 08:00:23.0	20 08:29:20.0	1737	22046
20 18:58:38.0	20 19:52:52.0	3254	18302
23 06:50:40.0	23 07:20:01.0	1761	20018
23 16:17:10.0	23 16:33:15.0	965	16327
23 17:13:31.0	23 17:32:25.0	1134	3495
24 08:07:33.0	24 08:46:49.0	2356	20041
24 18:53:55.0	24 19:30:11.0	2176	18374
25 07:31:53.0	25 08:03:38.0	1905	20013
25 19:27:11.0	25 20:00:43.0	2012	18306
27 08:45:33.0	27 08:51:38.0	365	6928
27 19:48:34.0	27 20:07:00.0	1106	16607
27 20:36:30.0	27 20:53:38.0	1028	5551
02 12:12:41.0	02 12:24:11.0	690	2417
02 18:51:05.0	02 19:15:42.0	1477	5371
02 19:27:16.0	02 19:42:17.0	901	2101
03 15:29:43.0	03 15:48:43.0	1140	2095
03 19:12:48.0	03 19:38:39.0	1551	5667
03 19:57:45.0	03 20:04:41.0	416	866
04 14:43:28.0	04 14:54:42.0	674	1429
04 19:28:50.0	04 19:55:29.0	1599	4181
05 12:47:09.0	05 13:00:45.0	816	2147
05 18:42:31.0	05 19:03:17.0	1246	3345
05 19:28:34.0	05 19:42:45.0	851	1818
06 12:26:15.0	06 12:41:40.0	925	2171
09 11:58:49.0	09 12:13:56.0	907	1632
09 19:29:05.0	09 19:53:43.0	1478	7085
10 12:01:54.0	10 12:16:03.0	849	2186
10 18:58:37.0	10 19:23:25.0	1488	2306
10 19:48:27.0	10 20:16:03.0	1656	3923
11 12:03:16.0	11 12:15:14.0	718	1190
11 12:54:05.0	11 13:06:07.0	722	2308
11 18:21:24.0	11 18:40:53.0	1169	4806
11 19:13:50.0	11 19:23:03.0	553	1323
12 00:04:22.0	12 00:15:04.0	642	3010
12 12:27:35.0	12 12:43:09.0	934	3537
12 19:25:16.0	12 19:40:39.0	923	3380
13 12:16:08.0	13 12:31:35.0	927	2346
13 19:31:48.0	13 19:45:43.0	835	3517
16 12:22:10.0	16 12:37:04.0	894	3327
16 19:35:46.0	16 19:49:26.0	820	3635
17 12:17:42.0	17 12:29:46.0	724	2730
17 17:00:39.0	17 17:11:58.0	679	1543
17 18:24:01.0	17 19:08:36.0	2675	10181
17 19:31:30.0	17 19:54:58.0	1408	4365
18 12:15:40.0	18 12:33:33.0	1073	2778
18 19:23:17.0	18 19:37:23.0	846	3425
19 12:33:42.0	19 12:48:01.0	859	2830
19 19:35:19.0	19 20:01:13.0	1554	7110
20 18:10:11.0	20 18:30:53.0	1242	2576
20 19:21:58.0	20 19:35:47.0	829	10325
23 10:56:34.0	23 11:42:59.0	2785	8065
23 12:23:19.0	23 12:35:34.0	735	1916
23 19:00:48.0	23 19:26:37.0	1549	4554
24 16:41:30.0	24 16:55:37.0	847	1987
24 19:11:15.0	24 19:27:38.0	983	3393
25 11:22:23.0	25 11:34:24.0	721	1045
25 12:50:32.0	25 13:06:11.0	939	2502
25 19:41:05.0	25 19:51:10.0	605	1489
25 20:54:02.0	25 21:18:35.0	1473	6563
25 23:18:48.0	25 23:41:23.0	1355	5982
26 13:17:01.0	26 13:33:58.0	1017	1936
26 14:08:41.0	26 14:19:17.0	636	2209
26 17:51:21.0	26 18:04:23.0	782	1563
26 19:05:11.0	26 19:23:46.0	1115	4296
27 12:54:39.0	27 13:07:18.0	759	2194
27 19:38:42.0	27 19:55:43.0	1021	3676
02 18:14:58.0	02 18:26:21.0	683	4576
02 18:51:05.0	02 18:53:10.0	125	368
02 19:01:23.0	02 19:07:05.0	342	3054
02 19:14:30.0	02 19:23:04.0	514	1889
02 19:28:06.0	02 19:31:02.0	176	424
02 19:38:58.0	02 19:46:45.0	467	2843
03 09:00:58.0	03 09:18:08.0	1030	7763
03 11:04:17.0	03 11:09:49.0	332	1836
03 11:16:19.0	03 11:22:24.0	365	2888
03 12:32:40.0	03 12:48:57.0	977	9936
03 15:01:24.0	03 15:21:07.0	1183	7671
03 16:37:27.0	03 17:03:36.0	1569	11510
03 18:29:55.0	03 18:39:46.0	591	4616
03 18:55:41.0	03 19:10:19.0	878	5260
03 19:27:06.0	03 19:42:38.0	932	8725
03 22:04:58.0	03 22:15:39.0	641	5439
04 08:59:15.0	04 09:03:14.0	239	1218
04 09:08:48.0	04 09:13:20.0	272	1325
05 16:13:54.0	05 16:17:42.0	228	1125
05 16:23:10.0	05 16:30:15.0	425	3523
05 16:44:09.0	05 16:49:30.0	321	2784
05 18:05:49.0	05 18:20:17.0	868	6991
05 18:28:32.0	05 18:50:57.0	1345	9541
05 19:13:37.0	05 19:20:33.0	416	3072
06 16:53:46.0	06 17:02:59.0	553	3447
06 18:43:19.0	06 18:54:52.0	693	4714
09 16:16:50.0	09 16:21:16.0	266	1151
09 16:31:01.0	09 16:34:37.0	216	1367
09 16:45:06.0	09 16:58:25.0	799	5057
09 17:30:11.0	09 17:49:25.0	1154	4255
09 18:46:03.0	09 19:41:58.0	3355	15110
09 20:05:39.0	09 20:23:00.0	1041	11820
09 20:34:01.0	09 20:40:57.0	416	3627
12 17:06:53.0	12 17:11:09.0	256	1484
12 18:27:55.0	12 18:31:45.0	230	1769
16 16:18:51.0	16 16:23:19.0	268	2279
16 17:30:27.0	16 17:39:57.0	570	4663
16 18:50:44.0	16 18:52:44.0	120	516
16 18:59:11.0	16 19:09:00.0	589	4425
16 20:59:33.0	16 21:08:47.0	554	9494
16 21:28:46.0	16 21:38:04.0	558	4822
18 17:27:28.0	18 17:47:13.0	1185	14140
18 19:14:18.0	18 19:29:28.0	910	4343
18 20:29:22.0	18 20:50:07.0	1245	13603
19 18:06:37.0	19 18:19:02.0	745	5202
19 19:57:49.0	19 20:14:24.0	995	4839
20 14:55:59.0	20 15:04:10.0	491	3451
20 16:32:40.0	20 16:43:33.0	653	3625
20 18:18:33.0	20 18:27:31.0	538	4255
20 18:53:49.0	20 18:55:10.0	81	235
20 19:02:41.0	20 19:10:54.0	493	2502
20 19:28:05.0	20 19:37:23.0	558	4078
23 15:52:52.0	23 15:56:53.0	241	903
23 16:04:28.0	23 16:14:38.0	610	4523
23 16:21:58.0	23 16:49:01.0	1623	11734
23 18:06:53.0	23 18:14:41.0	468	3808
23 18:22:14.0	23 18:26:26.0	252	2800
23 18:36:00.0	23 19:02:21.0	1581	12196
23 19:08:53.0	23 19:15:36.0	403	3294
23 20:17:45.0	23 20:36:30.0	1125	6401
24 16:35:07.0	24 16:42:22.0	435	9025
24 16:50:34.0	24 16:55:45.0	311	2632
24 18:54:08.0	24 19:05:46.0	698	4769
27 17:30:53.0	27 17:52:10.0	1277	5691
27 19:16:34.0	27 19:24:54.0	500	4538
27 19:45:47.0	27 19:55:22.0	575	4578
27 22:38:42.0	27 22:47:52.0	550	5169
02 07:53:01.0	02 08:08:27.0	926	9585
02 18:03:56.0	02 18:19:43.0	947	10305
04 07:43:09.0	04 07:57:32.0	863	9648
04 17:57:20.0	04 18:12:15.0	895	10644
05 07:46:12.0	05 08:01:49.0	937	9106
05 17:58:22.0	05 18:15:40.0	1038	10615
06 07:42:22.0	06 08:01:08.0	1126	9600
06 16:35:35.0	06 17:13:54.0	2299	16125
06 18:10:54.0	06 18:26:53.0	959	2224
09 07:50:09.0	09 08:06:02.0	953	9674
09 17:38:30.0	09 17:56:30.0	1080	10636
10 07:53:36.0	10 08:07:00.0	804	9564
10 17:59:29.0	10 18:19:06.0	1177	10635
11 07:51:21.0	11 08:06:49.0	928	9812
11 17:57:43.0	11 18:23:08.0	1525	11262
12 08:22:37.0	12 08:43:50.0	1273	9755
12 18:01:28.0	12 18:16:09.0	881	10644
13 07:49:40.0	13 08:04:34.0	894	9597
13 16:18:13.0	13 16:45:36.0	1643	19263
13 16:53:34.0	13 17:31:17.0	2263	10906
13 18:08:42.0	13 18:19:03.0	621	2563
16 08:47:59.0	16 09:04:55.0	1016	9524
16 17:45:00.0	16 18:20:17.0	2117	15659
16 20:09:59.0	16 20:17:35.0	456	709
17 07:51:00.0	17 08:05:45.0	885	10233
17 17:48:03.0	17 18:04:39.0	996	11541
18 07:56:27.0	18 08:12:02.0	935	9664
18 17:58:13.0	18 18:11:39.0	806	10406
23 07:51:50.0	23 08:08:15.0	985	9698
23 18:04:09.0	23 18:21:23.0	1034	10505
24 07:52:31.0	24 08:09:29.0	1018	9426
24 18:06:37.0	24 18:30:48.0	1451	10942
25 07:50:19.0	25 08:05:12.0	893	9570
25 17:52:02.0	25 18:12:30.0	1228	10498
26 08:25:38.0	26 08:49:14.0	1416	3020
26 10:03:33.0	26 10:20:35.0	1022	4664
27 07:56:36.0	27 08:03:05.0	389	6004
27 16:42:09.0	27 17:16:36.0	2067	18426
27 17:26:08.0	27 17:37:07.0	659	3135
27 18:05:37.0	27 18:22:42.0	1025	3152
02 08:09:54.0	02 08:42:17.0	1943	7873
02 13:36:34.0	02 13:56:42.0	1208	11278
03 08:11:19.0	03 08:38:58.0	1659	7808
03 17:35:29.0	03 17:59:23.0	1434	11244
04 08:59:32.0	04 09:30:18.0	1846	7765
04 17:44:07.0	04 18:17:32.0	2005	11243
09 08:17:31.0	09 08:44:31.0	1620	7965
09 18:48:12.0	09 19:42:16.0	3244	16309
10 08:18:09.0	10 08:56:49.0	2320	7966
10 17:51:19.0	10 18:21:10.0	1791	11240
11 08:20:51.0	11 08:52:33.0	1902	7884
11 17:40:29.0	11 18:16:23.0	2154	12586
11 20:43:27.0	11 20:48:59.0	332	1396
12 08:14:43.0	12 08:43:15.0	1712	8057
12 17:38:01.0	12 18:07:07.0	1746	11246
13 08:20:00.0	13 08:50:39.0	1839	7858
13 17:37:26.0	13 18:13:51.0	2185	11220
16 08:07:09.0	16 08:44:29.0	2240	8087
16 17:26:58.0	16 17:49:57.0	1379	11233
17 08:30:19.0	17 09:11:33.0	2474	10539
17 09:54:08.0	17 10:07:24.0	796	4339
17 10:42:41.0	17 11:43:49.0	3668	17965
17 18:20:19.0	17 18:56:24.0	2165	11476
18 07:57:17.0	18 08:34:57.0	2260	8544
18 17:14:22.0	18 17:39:21.0	1499	11243
19 08:04:03.0	19 08:30:08.0	1565	7969
19 19:02:54.0	19 19:37:46.0	2092	11255
20 08:03:07.0	20 08:32:13.0	1746	7925
20 17:04:05.0	20 17:44:17.0	2412	11756
20 19:37:56.0	20 19:44:50.0	414	560
25 12:04:41.0	25 12:28:28.0	1427	7643
25 12:38:38.0	25 12:43:22.0	284	987
25 13:07:13.0	25 13:11:50.0	277	1035
25 16:18:18.0	25 16:43:49.0	1531	8400
27 15:48:52.0	27 16:01:15.0	743	1814
27 18:35:49.0	27 18:55:08.0	1159	4052
02 07:55:54.0	02 08:47:04.0	3070	7937
02 19:38:10.0	02 20:06:16.0	1686	875
03 07:57:30.0	03 08:53:25.0	3355	12088
03 19:11:17.0	03 19:20:03.0	526	2209
04 09:24:25.0	04 09:34:31.0	606	7486
04 10:49:17.0	04 10:51:39.0	142	172
04 11:23:41.0	04 11:30:46.0	425	276
04 11:41:48.0	04 11:46:49.0	301	4395
04 11:55:28.0	04 12:15:48.0	1220	7761
04 13:32:15.0	04 13:46:11.0	836	3892
04 18:46:03.0	04 18:59:05.0	782	4449
04 19:13:03.0	04 19:15:27.0	144	171
04 19:48:57.0	04 20:00:14.0	677	6750
05 07:45:07.0	05 08:13:47.0	1720	8072
05 18:19:18.0	05 18:37:57.0	1119	4342
05 19:07:12.0	05 19:14:53.0	461	200
06 07:45:51.0	06 08:33:08.0	2837	11990
06 19:49:03.0	06 19:59:55.0	652	7765
09 07:51:27.0	09 08:45:16.0	3229	11376
09 20:09:33.0	09 20:25:43.0	970	6816
10 07:46:09.0	10 08:49:06.0	3777	10205
11 07:49:22.0	11 08:30:48.0	2486	6666
11 18:26:40.0	11 18:41:07.0	867	3735
11 20:03:33.0	11 20:21:00.0	1047	8148
12 07:49:15.0	12 08:42:32.0	3197	11869
12 18:27:03.0	12 18:44:53.0	1070	5097
12 19:04:27.0	12 19:09:27.0	300	220
13 08:01:51.0	13 08:43:57.0	2526	9993
13 20:17:06.0	13 20:25:33.0	507	2008
13 20:43:21.0	13 20:51:26.0	485	5917
16 07:49:50.0	16 08:43:11.0	3201	9690
16 19:47:34.0	16 20:04:01.0	987	8990
17 18:36:25.0	17 18:56:51.0	1226	2010
18 07:45:44.0	18 08:25:22.0	2378	8081
18 08:40:29.0	18 08:43:58.0	209	3290
19 07:50:57.0	19 08:44:01.0	3184	16213
20 08:08:42.0	20 08:29:47.0	1265	8062
20 18:16:28.0	20 18:24:38.0	490	2289
20 18:36:11.0	20 18:50:38.0	867	2969
20 19:17:18.0	20 20:07:14.0	2996	9462
23 08:09:43.0	23 08:41:40.0	1917	8517
23 18:24:39.0	23 18:48:35.0	1436	2331
23 19:39:04.0	23 19:47:48.0	524	7022
24 08:17:50.0	24 08:38:25.0	1235	9539
25 07:49:14.0	25 08:44:31.0	3317	9284
25 13:40:43.0	25 14:07:57.0	1634	11435
26 18:52:22.0	26 18:55:39.0	197	3645
27 08:15:57.0	27 08:39:28.0	1411	6509
27 18:23:47.0	27 18:38:41.0	894	6777
27 18:58:27.0	27 19:00:01.0	94	97
27 19:22:58.0	27 19:25:57.0	179	893
27 19:39:28.0	27 19:43:46.0	258	1368
27 19:57:49.0	27 20:35:39.0	2270	9666
02 09:20:16.0	02 09:38:19.0	1083	6346
02 10:26:00.0	02 10:33:03.0	423	345
02 10:55:59.0	02 11:19:44.0	1425	6441
02 12:26:49.0	02 13:00:55.0	2046	4332
03 11:13:32.0	03 11:21:55.0	503	2900
03 11:29:12.0	03 12:07:50.0	2318	9095
03 12:35:20.0	03 12:56:39.0	1279	10728
03 13:58:33.0	03 14:15:51.0	1038	10471
03 14:36:47.0	03 14:40:40.0	233	1175
04 10:40:53.0	04 11:19:29.0	2316	12125
04 11:59:01.0	04 12:05:30.0	389	2376
04 19:41:07.0	04 19:51:56.0	649	3688
04 21:33:56.0	04 21:43:27.0	571	3685
06 10:23:52.0	06 10:29:01.0	309	1327
06 11:14:10.0	06 11:24:01.0	591	2377
06 11:39:52.0	06 12:02:34.0	1362	6748
06 17:12:55.0	06 17:18:58.0	363	1669
06 17:56:07.0	06 18:02:23.0	376	2287
06 19:47:37.0	06 20:03:57.0	980	4811
06 21:39:10.0	06 21:58:39.0	1169	5018
09 10:35:46.0	09 10:51:04.0	918	6363
09 11:03:23.0	09 11:33:46.0	1823	7698
09 11:49:39.0	09 12:02:02.0	743	1862
09 12:48:37.0	09 13:58:07.0	4170	30237
09 15:17:39.0	09 16:21:24.0	3825	34590
09 17:06:49.0	09 17:18:53.0	724	4881
10 10:40:07.0	10 10:53:44.0	817	4725
10 11:00:14.0	10 11:07:48.0	454	2653
10 11:35:00.0	10 11:55:09.0	1209	6091
10 12:31:39.0	10 13:12:53.0	2474	24861
10 15:04:42.0	10 15:47:53.0	2591	24857
11 19:28:15.0	11 19:38:10.0	595	3661
11 21:35:41.0	11 21:44:45.0	544	3783
12 12:04:42.0	12 12:14:29.0	587	3419
12 12:25:42.0	12 12:32:15.0	393	2221
12 12:50:34.0	12 12:54:28.0	234	1175
13 10:25:19.0	13 10:35:00.0	581	1292
13 12:05:35.0	13 12:13:39.0	484	1986
13 12:20:01.0	13 12:27:54.0	473	1973
13 18:46:07.0	13 19:03:14.0	1027	4708
13 21:10:44.0	13 21:28:07.0	1043	4934
17 10:23:36.0	17 10:32:55.0	559	2250
17 10:38:40.0	17 10:43:43.0	303	1973
17 11:19:07.0	17 11:25:14.0	367	2182
17 11:40:43.0	17 11:46:50.0	367	2357
17 13:52:02.0	17 13:55:53.0	231	1110
17 14:41:02.0	17 14:45:13.0	251	957
17 16:36:17.0	17 16:42:15.0	358	1250
17 16:57:42.0	17 17:05:20.0	458	2257
17 18:57:50.0	17 19:05:18.0	448	2494
17 20:06:30.0	17 20:13:00.0	390	2832
17 21:30:15.0	17 21:34:56.0	281	283
18 10:11:46.0	18 10:35:45.0	1439	7267
18 11:04:52.0	18 11:11:53.0	421	2051
18 11:31:52.0	18 11:39:35.0	463	2359
18 12:09:16.0	18 12:21:08.0	712	3014
18 12:26:47.0	18 12:29:17.0	150	512
18 19:29:06.0	18 19:38:56.0	590	3619
18 21:32:44.0	18 22:14:58.0	2534	4991
19 11:26:45.0	19 11:29:36.0	171	4890
19 11:35:32.0	19 11:42:36.0	424	2866
19 11:50:42.0	19 12:20:46.0	1804	9330
20 10:53:45.0	20 11:00:49.0	424	2712
20 11:41:30.0	20 11:51:23.0	593	2123
20 12:14:07.0	20 12:18:11.0	244	1235
20 17:40:42.0	20 17:49:16.0	514	2730
20 18:05:48.0	20 18:09:15.0	207	921
20 18:20:24.0	20 18:28:53.0	509	1928
20 19:05:00.0	20 19:08:11.0	191	723
20 19:54:12.0	20 19:56:54.0	162	594
23 09:19:03.0	23 09:33:46.0	883	8955
23 19:44:56.0	23 19:52:47.0	471	3690
23 21:49:55.0	23 21:59:17.0	562	3907
24 10:26:42.0	24 10:32:36.0	354	1207
24 11:59:34.0	24 12:04:13.0	279	1216
25 19:42:02.0	25 19:59:04.0	1022	4593
25 21:41:30.0	25 21:55:39.0	849	5033
26 11:05:40.0	26 11:10:02.0	262	1173
26 11:58:16.0	26 12:02:44.0	268	1250
27 11:31:24.0	27 12:23:53.0	3149	25118
27 14:16:59.0	27 15:12:12.0	3313	23941
27 15:25:17.0	27 15:28:33.0	196	1181
27 19:11:52.0	27 19:28:18.0	986	4732
27 21:45:42.0	27 21:58:19.0	757	5293
02 07:43:10.0	02 08:01:53.0	1123	5127
02 08:12:49.0	02 08:56:07.0	2598	30484
02 14:41:25.0	02 15:28:20.0	2815	25854
02 15:54:54.0	02 16:29:55.0	2101	9233
02 16:39:24.0	02 16:48:46.0	562	1842
02 17:54:10.0	02 18:14:28.0	1218	3294
03 07:49:34.0	03 08:43:13.0	3219	34652
03 16:07:04.0	03 16:15:57.0	533	3417
03 17:03:31.0	03 17:33:14.0	1783	28698
04 07:46:56.0	04 08:10:22.0	1406	6667
04 08:30:29.0	04 09:35:30.0	3901	32317
04 15:33:37.0	04 15:55:32.0	1315	20032
04 16:34:00.0	04 16:56:21.0	1341	15527
04 17:46:48.0	04 18:06:48.0	1200	3206
04 19:28:14.0	04 19:38:38.0	624	2497
05 08:31:46.0	05 08:37:05.0	319	874
05 09:22:47.0	05 10:01:01.0	2294	30610
05 17:12:44.0	05 17:47:09.0	2065	32032
06 08:10:17.0	06 08:13:31.0	194	909
[truncated: 998,000+ more rows]
